# Supplementary material for: Abiotic and biotic stresses induce a core transcriptome response in rice
Source: Sci Rep. 2019 Apr 18;9:6273. doi: 10.1038/s41598-019-42731-8 (PMC6472405; doi:10.1038/s41598-019-42731-8)
Supplement: Supplementary file 2 — Supplementary Data S1 [file 41598_2019_42731_MOESM2_ESM.xlsx]

## Sheet: Supplementary Data File S1
Locus	Annotation	Abiotic Response	Biotic Response
LOC_Os01g01120	enolase-phosphatase E1, putative, expressed	Down-regulated	Down-regulated
LOC_Os01g01170	expressed protein	Down-regulated
LOC_Os01g01280	expressed protein	Down-regulated
LOC_Os01g01302	shikimate kinase, putative, expressed	Down-regulated
LOC_Os01g01400	expressed protein		Up-regulated
LOC_Os01g01610	IscA-like iron-sulfur assembly protein, mitochondrial precursor, putative, expressed	Up-regulated
LOC_Os01g01620	kinase, pfkB family, putative, expressed	Up-regulated
LOC_Os01g01650	isoflavone reductase homolog IRL, putative, expressed	Down-regulated
LOC_Os01g01660	isoflavone reductase, putative, expressed	Up-regulated
LOC_Os01g01710	1-deoxy-D-xylulose 5-phosphate reductoisomerase, chloroplast precursor, putative, expressed	Down-regulated
LOC_Os01g01770	ZOS1-01 - C2H2 zinc finger protein, expressed	Down-regulated
LOC_Os01g01840	helix-loop-helix DNA-binding domain containing protein, expressed		Down-regulated
LOC_Os01g01850	transposon protein, putative, unclassified, expressed	Down-regulated
LOC_Os01g01870	helix-loop-helix DNA-binding domain containing protein, expressed	Down-regulated
LOC_Os01g01890	expressed protein	Down-regulated	Down-regulated
LOC_Os01g01910	expressed protein	Down-regulated
LOC_Os01g01930	expressed protein	Up-regulated
LOC_Os01g02000	phosphate transporter 1, putative, expressed	Down-regulated	Down-regulated
LOC_Os01g02020	acetyl-CoA acetyltransferase, cytosolic, putative, expressed	Up-regulated	Up-regulated
LOC_Os01g02050	phosphoenolpyruvate carboxylase, putative, expressed	Down-regulated
LOC_Os01g02080	peptidyl-prolyl cis-trans isomerase, putative, expressed	Down-regulated	Down-regulated
LOC_Os01g02150	sulfated surface glycoprotein 185 precursor, putative, expressed	Down-regulated
LOC_Os01g02190	aquaporin protein, putative, expressed	Down-regulated
LOC_Os01g02310	expressed protein	Down-regulated
LOC_Os01g02320	protein kinase domain containing protein, expressed	Down-regulated
LOC_Os01g02420	protein kinase domain containing protein, expressed	Down-regulated
LOC_Os01g02450	retrotransposon protein, putative, unclassified, expressed	Down-regulated
LOC_Os01g02460	receptor kinase LRK10, putative, expressed	Down-regulated
LOC_Os01g02490	expressed protein	Down-regulated
LOC_Os01g02550	protein kinase domain containing protein, expressed	Down-regulated
LOC_Os01g02560	Ser/Thr receptor-like kinase, putative, expressed	Down-regulated
LOC_Os01g02570	protein kinase domain containing protein, expressed	Down-regulated
LOC_Os01g02580	protein kinase domain containing protein, expressed	Down-regulated
LOC_Os01g02590	receptor-like kinase, putative, expressed	Down-regulated
LOC_Os01g02680	protein kinase domain containing protein, expressed	Up-regulated
LOC_Os01g02700	protein kinase domain containing protein, expressed	Down-regulated
LOC_Os01g02710	LRk-type protein, putative, expressed	Down-regulated
LOC_Os01g02730	TAK14, putative, expressed	Down-regulated
LOC_Os01g02740	retrotransposon protein, putative, unclassified, expressed	Down-regulated
LOC_Os01g02750	protein kinase domain containing protein, expressed	Down-regulated
LOC_Os01g02760	receptor-like kinase, putative, expressed	Down-regulated
LOC_Os01g02770	resistance-related receptor-like kinase, putative, expressed	Down-regulated
LOC_Os01g02780	TAK33, putative, expressed	Down-regulated	Down-regulated
LOC_Os01g02790	protein kinase domain containing protein, expressed	Down-regulated
LOC_Os01g02830	receptor-like kinase ARK1AS, putative, expressed	Down-regulated
LOC_Os01g02840	resistance-related receptor-like kinase, putative, expressed	Down-regulated
LOC_Os01g02870	auxin-induced protein 5NG4, putative, expressed	Down-regulated
LOC_Os01g02900	glycosyltransferase, putative, expressed		Up-regulated
LOC_Os01g02910	glycosyltransferase, putative, expressed	Up-regulated
LOC_Os01g02920	glycosyltransferase protein, putative, expressed	Up-regulated
LOC_Os01g02930	glycosyltransferase protein, putative, expressed	Up-regulated	Up-regulated
LOC_Os01g02940	glycosyltransferase protein, putative, expressed	Down-regulated
LOC_Os01g02980	expressed protein	Up-regulated
LOC_Os01g03080	expressed protein	Up-regulated
LOC_Os01g03130	expressed protein	Up-regulated	Up-regulated
LOC_Os01g03180	retrotransposon protein, putative, unclassified, expressed	Down-regulated
LOC_Os01g03330	BBTI3 - Bowman-Birk type bran trypsin inhibitor precursor, expressed	Up-regulated	Up-regulated
LOC_Os01g03340	BBTI4 - Bowman-Birk type bran trypsin inhibitor precursor, expressed	Up-regulated
LOC_Os01g03360	BBTI5 - Bowman-Birk type bran trypsin inhibitor precursor, expressed	Up-regulated	Up-regulated
LOC_Os01g03390	BBTI7 - Bowman-Birk type bran trypsin inhibitor precursor, expressed	Up-regulated
LOC_Os01g03510	WD domain, G-beta repeat domain containing protein, expressed	Up-regulated
LOC_Os01g03530	multicopper oxidase domain containing protein, expressed	Down-regulated
LOC_Os01g03549	multi-copper oxidase type I family protein, putative, expressed	Down-regulated
LOC_Os01g03720	MYB family transcription factor, putative, expressed	Up-regulated	Up-regulated
LOC_Os01g03730	nuclease PA3, putative, expressed	Up-regulated	Up-regulated
LOC_Os01g03750	expressed protein	Up-regulated
LOC_Os01g03900	expressed protein	Up-regulated
LOC_Os01g03914	cation efflux family protein, putative, expressed	Up-regulated
LOC_Os01g03940	expressed protein		Down-regulated
LOC_Os01g03980	expressed protein	Down-regulated
LOC_Os01g04050	BBTI12 - Bowman-Birk type bran trypsin inhibitor precursor, expressed	Up-regulated	Up-regulated
LOC_Os01g04160	expressed protein	Up-regulated
LOC_Os01g04220	DNA binding protein, putative, expressed	Up-regulated
LOC_Os01g04230	inactive receptor kinase At2g26730 precursor, putative, expressed	Down-regulated
LOC_Os01g04260	fatty acid hydroxylase, putative, expressed	Down-regulated
LOC_Os01g04324	expressed protein		Down-regulated
LOC_Os01g04330	OsCML16 - Calmodulin-related calcium sensor protein, expressed	Up-regulated	Up-regulated
LOC_Os01g04340	hsp20/alpha crystallin family protein, putative, expressed	Up-regulated
LOC_Os01g04360	hsp20/alpha crystallin family protein, putative, expressed	Up-regulated	Up-regulated
LOC_Os01g04370	hsp20/alpha crystallin family protein, putative, expressed	Up-regulated	Up-regulated
LOC_Os01g04380	hsp20/alpha crystallin family protein, putative, expressed	Up-regulated
LOC_Os01g04440	expressed protein		Up-regulated
LOC_Os01g04480	expressed protein	Down-regulated
LOC_Os01g04570	Ser/Thr protein kinase, putative, expressed	Down-regulated
LOC_Os01g04580	Ser/Thr protein kinase, putative, expressed	Up-regulated
LOC_Os01g04660	lipid phosphatase protein, putative, expressed		Up-regulated
LOC_Os01g04710	aspartic proteinase, putative, expressed	Down-regulated
LOC_Os01g04720	leucine-rich repeat protein-related, putative, expressed	Down-regulated
LOC_Os01g04750	B3 DNA binding domain containing protein, expressed	Down-regulated
LOC_Os01g04800	B3 DNA binding domain containing protein, expressed	Down-regulated
LOC_Os01g04860	DUF647 domain containing protein, putative, expressed	Down-regulated
LOC_Os01g04900	peptidase M50 family protein, putative, expressed	Down-regulated
LOC_Os01g04920	glycosyl transferase, group 1 domain containing protein, expressed	Down-regulated
LOC_Os01g04950	peptide transporter PTR2, putative, expressed	Up-regulated
LOC_Os01g04990	mitochondrial carrier protein, putative, expressed	Down-regulated
LOC_Os01g05380	expressed protein	Up-regulated
LOC_Os01g05400	expressed protein	Up-regulated
LOC_Os01g05440	XH domain containing protein, expressed		Down-regulated
LOC_Os01g05540	expressed protein	Up-regulated
LOC_Os01g05630	Core histone H2A/H2B/H3/H4 domain containing protein, putative, expressed	Up-regulated
LOC_Os01g05650	metallothionein, putative, expressed	Up-regulated
LOC_Os01g05760	PAS2, putative, expressed		Down-regulated
LOC_Os01g05780	expressed protein		Down-regulated
LOC_Os01g05830	expressed protein	Up-regulated
LOC_Os01g06150	expressed protein	Down-regulated
LOC_Os01g06210	gibberellin receptor GID1L2, putative, expressed	Down-regulated
LOC_Os01g06220	gibberellin receptor GID1L2, putative, expressed	Down-regulated	Up-regulated
LOC_Os01g06240	protein kinase, putative, expressed		Up-regulated
LOC_Os01g06280	TKL_IRAK_CrRLK1L-1.4 - The CrRLK1L-1 subfamily has homology to the CrRLK1L homolog, expressed	Down-regulated
LOC_Os01g06310	glycine-rich cell wall structural protein precursor, putative, expressed	Up-regulated	Down-regulated
LOC_Os01g06340	expressed protein		Up-regulated
LOC_Os01g06454	heat shock protein DnaJ, putative, expressed	Up-regulated
LOC_Os01g06560	transcription factor HBP-1b, putative, expressed	Up-regulated	Up-regulated
LOC_Os01g06580	fasciclin domain containing protein, expressed		Down-regulated
LOC_Os01g06600	glutaryl-CoA dehydrogenase, mitochondrial precursor, putative, expressed	Up-regulated
LOC_Os01g06620	expressed protein	Up-regulated
LOC_Os01g06630	small hydrophilic plant seed protein, putative, expressed	Up-regulated
LOC_Os01g06640	basic helix-loop-helix, putative, expressed	Up-regulated
LOC_Os01g06660	thiamine pyrophosphate enzyme, C-terminal TPP binding domain containing protein, expressed	Up-regulated
LOC_Os01g06670	hcr2-5D, putative, expressed		Up-regulated
LOC_Os01g06730	verticillium wilt disease resistance protein, putative, expressed		Up-regulated
LOC_Os01g06740	ribosome inactivating protein, putative, expressed	Up-regulated	Up-regulated
LOC_Os01g06790	disease resistance protein, putative, expressed	Down-regulated
LOC_Os01g06890	leucine-rich repeat family protein, putative, expressed	Up-regulated
LOC_Os01g06900	verticillium wilt disease resistance protein Ve2, putative, expressed		Down-regulated
LOC_Os01g06920	resistance protein SlVe1 precursor, putative, expressed	Up-regulated
LOC_Os01g07090	5-azacytidine resistance protein azr1, putative, expressed	Down-regulated
LOC_Os01g07110	BRCA2 repeat family protein, expressed	Up-regulated
LOC_Os01g07120	AP2 domain containing protein, expressed	Up-regulated
LOC_Os01g07150	expressed protein	Up-regulated
LOC_Os01g07200	staphylococcal nuclease homologue, putative, expressed	Up-regulated
LOC_Os01g07240	expressed protein	Down-regulated
LOC_Os01g07370	KIP1, putative, expressed	Down-regulated
LOC_Os01g07530	uncharacterized glycosyltransferase, putative, expressed	Up-regulated
LOC_Os01g07600	expressed protein	Down-regulated
LOC_Os01g07770	peroxidase precursor, putative, expressed	Down-regulated
LOC_Os01g07900	expressed protein	Down-regulated
LOC_Os01g07960	acyl-protein thioesterase, putative, expressed	Down-regulated
LOC_Os01g08000	fibronectin type 3 and ankyrin repeat domains 1 protein, putative, expressed		Up-regulated
LOC_Os01g08020	boron transporter protein, putative, expressed	Down-regulated
LOC_Os01g08110	flavonol-3-O-glycoside-7-O-glucosyltransferase 1, putative, expressed	Up-regulated	Up-regulated
LOC_Os01g08130	phototropic-responsive NPH3 family protein, putative, expressed	Down-regulated
LOC_Os01g08140	phototropic-responsive NPH3 family protein, putative, expressed	Down-regulated
LOC_Os01g08220	gibberellin 3-beta-dioxygenase 2-2, putative, expressed		Up-regulated
LOC_Os01g08300	expressed protein	Down-regulated
LOC_Os01g08310	serine/threonine protein phosphatase 2A 59 kDa regulatory subunit Bgamma isoform, putative, expressed	Down-regulated
LOC_Os01g08370	symbiosis-related disease resistance protein, putative, expressed	Up-regulated
LOC_Os01g08380	transferase family protein, putative, expressed		Up-regulated
LOC_Os01g08440	UDP-glucoronosyl and UDP-glucosyl transferase domain containing protein, expressed		Up-regulated
LOC_Os01g08460	TMS membrane protein/tumour differentially expressed protein, putative, expressed	Down-regulated
LOC_Os01g08630	expressed protein		Down-regulated
LOC_Os01g08670	expressed protein	Down-regulated
LOC_Os01g08680	myb/SANT domain protein, putative, expressed	Up-regulated
LOC_Os01g08700	GIGANTEA, putative, expressed	Up-regulated
LOC_Os01g08840	expressed protein	Down-regulated	Down-regulated
LOC_Os01g08860	hsp20/alpha crystallin family protein, putative, expressed	Up-regulated	Up-regulated
LOC_Os01g09010	transferase family protein, putative, expressed	Up-regulated
LOC_Os01g09020	WD domain, G-beta repeat domain containing protein, expressed	Up-regulated
LOC_Os01g09080	WRKY107, expressed	Down-regulated
LOC_Os01g09100	WRKY10, expressed	Up-regulated	Up-regulated
LOC_Os01g09190	expressed protein	Down-regulated
LOC_Os01g09280	myb-related transcription activator, putative, expressed	Up-regulated
LOC_Os01g09310	EMB1895, putative, expressed	Down-regulated
LOC_Os01g09340	expressed protein	Down-regulated
LOC_Os01g09640	Myb transcription factor, putative, expressed	Up-regulated
LOC_Os01g09660	expressed protein	Up-regulated
LOC_Os01g09700	aminotransferase, classes I and II, domain containing protein, expressed	Up-regulated	Up-regulated
LOC_Os01g09860	retrotransposon protein, putative, unclassified, expressed		Down-regulated
LOC_Os01g09870	expressed protein		Up-regulated
LOC_Os01g09880	harpin-induced protein 1 domain containing protein, expressed	Down-regulated
LOC_Os01g09930	helix-loop-helix DNA-binding domain containing protein, expressed	Down-regulated
LOC_Os01g09990	helix-loop-helix DNA-binding domain containing protein, expressed		Up-regulated
LOC_Os01g10100	expressed protein	Down-regulated
LOC_Os01g10110	cytokinin dehydrogenase precursor, putative, expressed		Up-regulated
LOC_Os01g10210	lachrymatory factor synthase, putative, expressed	Down-regulated
LOC_Os01g10250	hydrolase, alpha/beta fold family domain containing protein, expressed		Up-regulated
LOC_Os01g10320	class III HD-Zip protein 8, putative, expressed	Up-regulated
LOC_Os01g10370	AP2 domain containing protein, expressed	Up-regulated
LOC_Os01g10440	xylosyltransferase, putative, expressed	Up-regulated
LOC_Os01g10450	protein kinase domain containing protein, expressed	Down-regulated
LOC_Os01g10590	osFTL8 FT-Like8 homologous to Flowering Locus T gene; contains Pfam profile PF01161: Phosphatidylethanolamine-binding protein, expressed	Down-regulated
LOC_Os01g10640	expressed protein	Down-regulated
LOC_Os01g10700	D-mannose binding lectin family protein, expressed	Down-regulated
LOC_Os01g10710	receptor-like protein kinase, putative, expressed	Down-regulated
LOC_Os01g10810	rho termination factor, N-terminal domain containing protein, expressed	Down-regulated
LOC_Os01g10870	CAMK_KIN1/SNF1/Nim1_like.7 - CAMK includes calcium/calmodulin depedent protein kinases, expressed	Up-regulated
LOC_Os01g10890	CAMK_KIN1/SNF1/Nim1_like.8 - CAMK includes calcium/calmodulin depedent protein kinases, expressed		Down-regulated
LOC_Os01g11000	transposon protein, putative, unclassified, expressed	Down-regulated
LOC_Os01g11010	peptide-N4-asparagine amidase A, putative, expressed	Down-regulated
LOC_Os01g11020	expressed protein		Down-regulated
LOC_Os01g11054	phosphoenolpyruvate carboxylase, putative, expressed	Down-regulated
LOC_Os01g11150	gibberellin 2-beta-dioxygenase, putative, expressed	Up-regulated	Up-regulated
LOC_Os01g11160	amino acid permease family protein, putative, expressed	Down-regulated
LOC_Os01g11270	cytochrome P450, putative, expressed	Down-regulated
LOC_Os01g11430	expressed protein	Up-regulated
LOC_Os01g11460	zinc finger, C3HC4 type domain containing protein, expressed	Up-regulated
LOC_Os01g11520	RING-H2 finger protein, putative, expressed	Up-regulated
LOC_Os01g11570	GDSL-like lipase/acylhydrolase, putative, expressed		Up-regulated
LOC_Os01g11600	expressed protein	Up-regulated	Up-regulated
LOC_Os01g11620	GDSL-like lipase/acylhydrolase, putative, expressed	Down-regulated
LOC_Os01g11660	GDSL-like lipase/acylhydrolase, putative, expressed	Down-regulated
LOC_Os01g11670	OsSCP2 - Putative Serine Carboxypeptidase homologue, expressed	Down-regulated
LOC_Os01g11810	powdery mildew resistant protein 5, putative, expressed	Down-regulated
LOC_Os01g11860	DJ-1 family protein, putative, expressed	Down-regulated
LOC_Os01g11910	basic helix-loop-helix, putative, expressed		Up-regulated
LOC_Os01g12000	expressed protein		Up-regulated
LOC_Os01g12080	plant-specific domain TIGR01589 family protein, putative, expressed	Down-regulated
LOC_Os01g12130	nodulin MtN3 family protein, putative, expressed	Down-regulated	Down-regulated
LOC_Os01g12160	OsGH3.3 - Probable indole-3-acetic acid-amido synthetase, expressed	Down-regulated
LOC_Os01g12210	aluminum-activated malate transporter, putative, expressed	Down-regulated
LOC_Os01g12240	hypothetical protein		Down-regulated
LOC_Os01g12420	receptor-like protein kinase, putative, expressed		Up-regulated
LOC_Os01g12430	receptor-like protein kinase, putative, expressed	Up-regulated	Up-regulated
LOC_Os01g12460	expressed protein		Up-regulated
LOC_Os01g12464	CHCH domain containing protein, expressed	Up-regulated
LOC_Os01g12490	flavin monooxygenase, putative, expressed	Up-regulated
LOC_Os01g12520	mitochondrial carrier protein, putative, expressed	Up-regulated	Up-regulated
LOC_Os01g12580	late embryogenesis abundant protein, putative, expressed	Up-regulated	Up-regulated
LOC_Os01g12590	retrotransposon protein, putative, unclassified, expressed		Up-regulated
LOC_Os01g12640	expressed protein	Down-regulated	Up-regulated
LOC_Os01g12660	AAA-type ATPase family protein, putative, expressed	Up-regulated	Up-regulated
LOC_Os01g12680	C4-dicarboxylate transporter/malic acid transport protein, expressed	Down-regulated
LOC_Os01g12710	oxidoreductase, short chain dehydrogenase/reductase family domain containing protein, expressed	Up-regulated
LOC_Os01g12750	cytochrome P450, putative, expressed	Down-regulated
LOC_Os01g12760	cytochrome P450, putative, expressed	Up-regulated
LOC_Os01g12770	cytochrome P450, putative, expressed	Down-regulated
LOC_Os01g12790	receptor protein kinase, putative, expressed	Down-regulated
LOC_Os01g12820	harpin-induced protein, putative, expressed	Up-regulated	Up-regulated
LOC_Os01g13030	OsIAA3 - Auxin-responsive Aux/IAA gene family member, expressed	Down-regulated
LOC_Os01g13120	aquaporin protein, putative, expressed	Down-regulated	Down-regulated
LOC_Os01g13320	pectinesterase, putative, expressed	Down-regulated
LOC_Os01g13390	expressed protein	Down-regulated
LOC_Os01g13450	expressed protein	Up-regulated
LOC_Os01g13480	glutaredoxin, putative, expressed	Down-regulated
LOC_Os01g13520	auxin response factor 1, putative, expressed	Down-regulated
LOC_Os01g13560	membrane associated DUF588 domain containing protein, putative, expressed		Down-regulated
LOC_Os01g13570	phosphoglycerate mutase, putative, expressed	Down-regulated
LOC_Os01g13610	isoflavone reductase homolog IRL, putative, expressed		Up-regulated
LOC_Os01g13630	retrotransposon protein, putative, unclassified, expressed	Down-regulated
LOC_Os01g13640	retrotransposon, putative, centromere-specific, expressed	Down-regulated
LOC_Os01g13690	ligA, putative, expressed		Down-regulated
LOC_Os01g13710	transposon protein, putative, unclassified, expressed	Down-regulated
LOC_Os01g13770	DUF250 domain containing protein, putative, expressed	Down-regulated
LOC_Os01g13780	expressed protein		Down-regulated
LOC_Os01g13950	OsGrx_A1 - glutaredoxin subgroup III, expressed		Up-regulated
LOC_Os01g14050	C2 domain containing protein, putative, expressed	Up-regulated
LOC_Os01g14060	expressed protein	Up-regulated
LOC_Os01g14100	BT1 family protein, putative, expressed	Up-regulated
LOC_Os01g14230	expressed protein	Up-regulated
LOC_Os01g14430	DNA binding protein, putative, expressed		Up-regulated
LOC_Os01g14520	C4-dicarboxylate transporter/malic acid transport protein domain containing protein, expressed	Down-regulated
LOC_Os01g14550	pathogen-related protein, putative, expressed	Down-regulated
LOC_Os01g14660	expansin precursor, putative, expressed	Down-regulated
LOC_Os01g14670	Cupin domain containing protein, expressed		Down-regulated
LOC_Os01g14890	expressed protein	Down-regulated	Down-regulated
LOC_Os01g14926	protein kinase domain containing protein, expressed	Up-regulated
LOC_Os01g14960	expressed protein	Down-regulated
LOC_Os01g15000	lipase, putative, expressed	Up-regulated
LOC_Os01g15100	expressed protein	Down-regulated
LOC_Os01g15210	expressed protein	Down-regulated
LOC_Os01g15240	expressed protein		Down-regulated
LOC_Os01g15270	expressed protein	Up-regulated
LOC_Os01g15340	flowering promoting factor-like 1, putative, expressed	Up-regulated	Up-regulated
LOC_Os01g15550	expressed protein	Up-regulated
LOC_Os01g15740	expressed protein	Down-regulated	Down-regulated
LOC_Os01g15900	expressed protein		Up-regulated
LOC_Os01g16030	ADP-ribosylation factor, putative, expressed		Down-regulated
LOC_Os01g16050	transposon protein, putative, unclassified, expressed	Down-regulated
LOC_Os01g16060	expressed protein	Down-regulated
LOC_Os01g16070	expressed protein	Down-regulated
LOC_Os01g16120	zinc finger, C3HC4 type domain containing protein, expressed	Up-regulated
LOC_Os01g16250	expressed protein		Up-regulated
LOC_Os01g16310	glycosyl hydrolase, family 31, putative, expressed		Up-regulated
LOC_Os01g16350	hydroxymethylglutaryl-CoA lyase, putative, expressed	Up-regulated
LOC_Os01g16430	cysteine proteinase inhibitor precursor protein, putative, expressed	Up-regulated
LOC_Os01g16450	peroxidase precursor, putative, expressed	Down-regulated	Up-regulated
LOC_Os01g16460	expressed protein		Up-regulated
LOC_Os01g16714	flavin monooxygenase, putative, expressed	Down-regulated
LOC_Os01g16730	ulp1 protease family, C-terminal catalytic domain containing protein, expressed	Up-regulated
LOC_Os01g16750	flavin monooxygenase, putative, expressed	Down-regulated
LOC_Os01g16810	MYB family transcription factor, putative, expressed		Up-regulated
LOC_Os01g16920	embryonic protein DC-8, putative, expressed	Up-regulated	Up-regulated
LOC_Os01g16980	expressed protein	Down-regulated
LOC_Os01g17150	plastid-specific 50S ribosomal protein 5, chloroplast precursor, putative, expressed	Down-regulated
LOC_Os01g17170	magnesium-protoporphyrin IX monomethyl ester cyclase,chloroplast precursor, putative, expressed	Down-regulated	Down-regulated
LOC_Os01g17214	major facilitator superfamily antiporter, putative, expressed	Down-regulated
LOC_Os01g17330	eukaryotic translation initiation factor 6, putative, expressed		Up-regulated
LOC_Os01g17396	expressed protein	Down-regulated
LOC_Os01g18080	retrotransposon protein, putative, unclassified, expressed	Up-regulated
LOC_Os01g18160	expressed protein	Up-regulated
LOC_Os01g18170	Cupin domain containing protein, expressed	Up-regulated
LOC_Os01g18220	expressed protein	Up-regulated	Up-regulated
LOC_Os01g18230	FAD-linked oxidoreductase protein, putative, expressed	Up-regulated
LOC_Os01g18530	expressed protein	Up-regulated
LOC_Os01g18584	WRKY9, expressed	Up-regulated
LOC_Os01g18620	transferase family protein, putative, expressed	Down-regulated
LOC_Os01g18840	IF, putative, expressed	Down-regulated
LOC_Os01g19020	peroxidase precursor, putative, expressed	Down-regulated
LOC_Os01g19140	O-sialoglycoprotein endopeptidase, putative, expressed	Down-regulated
LOC_Os01g19220	beta-D-xylosidase, putative, expressed	Down-regulated
LOC_Os01g19270	expressed protein		Up-regulated
LOC_Os01g19290	integral membrane protein DUF6 containing protein, expressed	Up-regulated
LOC_Os01g19330	MYB family transcription factor, putative, expressed		Up-regulated
LOC_Os01g19480	kelch motif family protein, putative, expressed	Down-regulated	Down-regulated
LOC_Os01g19770	mitochondrial import inner membrane translocase subunit Tim17, putative, expressed	Up-regulated
LOC_Os01g19780	expressed protein	Up-regulated
LOC_Os01g19800	zinc finger, C3HC4 type, putative, expressed	Up-regulated
LOC_Os01g19820	universal stress protein domain containing protein, putative, expressed	Up-regulated
LOC_Os01g19850	amino acid permease family protein, putative, expressed		Down-regulated
LOC_Os01g19880	expressed protein		Up-regulated
LOC_Os01g20030	expressed protein	Up-regulated
LOC_Os01g20160	OsHKT1;5 - Na+ transporter, expressed	Down-regulated
LOC_Os01g20200	transposon protein, putative, CACTA, En/Spm sub-class, expressed	Up-regulated
LOC_Os01g20204	expressed protein	Up-regulated	Up-regulated
LOC_Os01g20206	methyltransferase, putative, expressed	Up-regulated	Up-regulated
LOC_Os01g20700	hypothetical protein	Down-regulated
LOC_Os01g20720	CC-NBS-LRR, putative, expressed	Down-regulated	Down-regulated
LOC_Os01g20780	anther-specific protein SF18 precursor, putative, expressed	Up-regulated
LOC_Os01g20800	expressed protein		Down-regulated
LOC_Os01g20830	heavy metal-associated domain containing protein, expressed	Down-regulated
LOC_Os01g20880	OsWAK3 - OsWAK receptor-like cytoplasmic kinase OsWAK-RLCK, expressed	Down-regulated
LOC_Os01g20910	zinc finger, C3HC4 type domain containing protein, expressed	Down-regulated
LOC_Os01g20980	pectinesterase, putative, expressed		Up-regulated
LOC_Os01g21034	pectinesterase, putative, expressed	Down-regulated
LOC_Os01g21144	expressed protein	Up-regulated	Up-regulated
LOC_Os01g21160	2-oxo acid dehydrogenases acyltransferase domain containing protein, expressed	Up-regulated
LOC_Os01g21250	late embryogenesis abundant protein, putative, expressed	Up-regulated
LOC_Os01g21320	NAD dependent epimerase/dehydratase family domain containing protein, expressed	Up-regulated
LOC_Os01g21590	homeodomain, putative, expressed		Up-regulated
LOC_Os01g21630	pectinacetylesterase domain containing protein, expressed	Up-regulated
LOC_Os01g21820	preprotein translocase subunit secA, chloroplast precursor, putative, expressed	Down-regulated
LOC_Os01g21880	expressed protein	Down-regulated
LOC_Os01g22000	expressed protein	Up-regulated
LOC_Os01g22336	peroxidase precursor, putative, expressed	Up-regulated
LOC_Os01g22352	peroxidase precursor, putative, expressed	Up-regulated
LOC_Os01g22560	glycerol-3-phosphate acyltransferase 1, putative, expressed		Up-regulated
LOC_Os01g22570	glycerol-3-phosphate acyltransferase, putative, expressed	Down-regulated	Up-regulated
LOC_Os01g22590	retrotransposon protein, putative, unclassified, expressed	Up-regulated
LOC_Os01g22630	ECT protein, putative, expressed	Up-regulated
LOC_Os01g22640	GDSL-like lipase/acylhydrolase, putative, expressed	Down-regulated	Down-regulated
LOC_Os01g22710	organic cation transporter-related, putative, expressed	Down-regulated
LOC_Os01g22780	GDSL-like lipase/acylhydrolase, putative, expressed	Down-regulated
LOC_Os01g22980	OsSCP3 - Putative Serine Carboxypeptidase homologue, expressed	Down-regulated
LOC_Os01g23580	inorganic H+ pyrophosphatase, putative, expressed		Up-regulated
LOC_Os01g23710	no apical meristem protein, putative, expressed	Down-regulated
LOC_Os01g23730	retrotransposon protein, putative, unclassified, expressed		Up-regulated
LOC_Os01g23970	cysteine-rich receptor protein kinase, putative, expressed	Down-regulated
LOC_Os01g23980	retrotransposon protein, putative, Ty3-gypsy subclass, expressed	Down-regulated
LOC_Os01g24090	TPR repeat, putative, expressed	Down-regulated	Down-regulated
LOC_Os01g24420	expressed protein	Down-regulated
LOC_Os01g24500	expressed protein	Down-regulated
LOC_Os01g24710	jacalin-like lectin domain containing protein, expressed	Up-regulated	Up-regulated
LOC_Os01g24720	expressed protein	Up-regulated
LOC_Os01g24780	cytochrome P450, putative, expressed	Down-regulated
LOC_Os01g24790	transferase family protein, putative, expressed		Down-regulated
LOC_Os01g24810	cytochrome P450, putative, expressed	Up-regulated
LOC_Os01g24820	NB-ARC domain containing protein, expressed	Up-regulated	Up-regulated
LOC_Os01g25010	flavonol synthase/flavanone 3-hydroxylase, putative, expressed	Down-regulated
LOC_Os01g25340	expressed protein	Down-regulated
LOC_Os01g25460	uncharacterized protein At4g06744 precursor, putative, expressed	Down-regulated
LOC_Os01g25484	ferredoxin--nitrite reductase, putative, expressed	Down-regulated
LOC_Os01g25500	sterol carrier protein-2, putative, expressed	Down-regulated
LOC_Os01g25520	ferredoxin-nitrite reductase, putative, expressed	Down-regulated
LOC_Os01g25560	RALFL7 - Rapid ALkalinization Factor RALF family protein precursor, expressed		Up-regulated
LOC_Os01g25600	tetratricopeptide repeat domain containing protein, expressed	Down-regulated
LOC_Os01g25650	retrotransposon protein, putative, unclassified, expressed	Down-regulated
LOC_Os01g25679	retrotransposon protein, putative, Ty3-gypsy subclass, expressed	Down-regulated
LOC_Os01g25810	powdery mildew resistance protein PM3A, putative, expressed	Down-regulated
LOC_Os01g26210	OsWAK6 - OsWAK receptor-like protein kinase, expressed	Down-regulated	Down-regulated
LOC_Os01g26224	transposon protein, putative, CACTA, En/Spm sub-class, expressed	Down-regulated
LOC_Os01g26240	retrotransposon protein, putative, Ty1-copia subclass, expressed	Down-regulated	Down-regulated
LOC_Os01g26270	OsWAK7 - OsWAK receptor-like protein kinase, expressed	Down-regulated
LOC_Os01g26280	OsWAK8 - OsWAK receptor-like protein kinase, expressed	Down-regulated
LOC_Os01g26300	OsWAK9 - OsWAK receptor-like cytoplasmic kinase OsWAK-RLCK, expressed	Down-regulated	Down-regulated
LOC_Os01g26310	wall-associated kinase-like 2, putative, expressed	Down-regulated
LOC_Os01g27160	cullin, putative, expressed	Up-regulated
LOC_Os01g27170	potassium transporter, putative, expressed	Down-regulated
LOC_Os01g27190	C2 domain containing protein, putative, expressed	Down-regulated
LOC_Os01g27200	retrotransposon protein, putative, unclassified, expressed		Up-regulated
LOC_Os01g27240	12-oxophytodienoate reductase, putative, expressed		Up-regulated
LOC_Os01g27260	glutathione S-transferase, putative, expressed	Down-regulated
LOC_Os01g27340	glutathione S-transferase, putative, expressed	Up-regulated	Up-regulated
LOC_Os01g27360	glutathione S-transferase, putative, expressed		Up-regulated
LOC_Os01g27390	glutathione S-transferase, putative, expressed	Down-regulated
LOC_Os01g27449	expressed protein	Up-regulated
LOC_Os01g27680	expressed protein	Up-regulated
LOC_Os01g27700	laccase precursor protein, putative, expressed	Down-regulated
LOC_Os01g27760	expressed protein	Down-regulated
LOC_Os01g27770	expressed protein	Down-regulated
LOC_Os01g27880	sucrose-phosphatase, putative, expressed	Down-regulated
LOC_Os01g28730	protein kinase domain containing protein, expressed	Down-regulated
LOC_Os01g28840	C4-dicarboxylate transporter/malic acid transport protein, expressed	Up-regulated	Up-regulated
LOC_Os01g28960	retrotransposon protein, putative, Ty3-gypsy subclass, expressed	Up-regulated
LOC_Os01g28970	retrotransposon protein, putative, Ty3-gypsy subclass, expressed	Up-regulated	Up-regulated
LOC_Os01g29104	expressed protein	Up-regulated
LOC_Os01g29150	cytochrome P450 72A1, putative, expressed	Down-regulated
LOC_Os01g29180	expressed protein	Up-regulated
LOC_Os01g29240	expressed protein		Down-regulated
LOC_Os01g29280	expressed protein	Down-regulated
LOC_Os01g29507	retrotransposon, putative, centromere-specific, expressed	Up-regulated
LOC_Os01g29780	expressed protein	Up-regulated
LOC_Os01g29804	expressed protein	Up-regulated
LOC_Os01g29870	multidrug resistance protein 9, putative, expressed	Up-regulated
LOC_Os01g31050	expressed protein	Down-regulated
LOC_Os01g31370	glycosyltransferase, putative, expressed	Up-regulated	Up-regulated
LOC_Os01g31450	retrotransposon protein, putative, unclassified, expressed	Up-regulated
LOC_Os01g31690	oxygen-evolving enhancer protein 1, chloroplast precursor, putative, expressed	Down-regulated	Down-regulated
LOC_Os01g31800	Core histone H2A/H2B/H3/H4 domain containing protein, putative, expressed	Down-regulated
LOC_Os01g31810	RNA recognition motif containing protein, putative, expressed	Down-regulated
LOC_Os01g31920	expressed protein		Down-regulated
LOC_Os01g32259	expressed protein	Down-regulated
LOC_Os01g32364	Os1bglu1 - beta-mannosidase/glucosidase homologue, expressed	Up-regulated
LOC_Os01g32460	expressed protein	Down-regulated
LOC_Os01g32560	expressed protein	Down-regulated
LOC_Os01g32610	expressed protein	Down-regulated	Down-regulated
LOC_Os01g32670	expressed protein	Up-regulated	Up-regulated
LOC_Os01g32770	DUF260 domain containing protein, putative, expressed		Up-regulated
LOC_Os01g32780	universal stress protein domain containing protein, putative, expressed	Up-regulated	Up-regulated
LOC_Os01g32830	expressed protein		Down-regulated
LOC_Os01g32849	expressed protein	Down-regulated
LOC_Os01g33000	expressed protein	Up-regulated
LOC_Os01g33110	receptor-like protein kinase 5 precursor, putative, expressed	Down-regulated
LOC_Os01g33260	retrotransposon protein, putative, unclassified, expressed		Up-regulated
LOC_Os01g33450	expressed protein	Up-regulated
LOC_Os01g33460	retrotransposon protein, putative, unclassified, expressed	Up-regulated
LOC_Os01g33684	disease resistance RPP13-like protein 1, putative, expressed	Up-regulated
LOC_Os01g33720	hypothetical protein		Down-regulated
LOC_Os01g33840	heat shock protein binding protein, putative, expressed	Down-regulated
LOC_Os01g33869	expressed protein	Down-regulated
LOC_Os01g34010	expressed protein	Up-regulated	Up-regulated
LOC_Os01g34020	retrotransposon protein, putative, unclassified, expressed	Up-regulated
LOC_Os01g34050	expressed protein	Down-regulated	Down-regulated
LOC_Os01g34060	MYB family transcription factor, putative, expressed	Down-regulated
LOC_Os01g34560	3-ketoacyl-CoA synthase, putative, expressed		Up-regulated
LOC_Os01g34590	expressed protein	Up-regulated
LOC_Os01g34610	expressed protein	Up-regulated	Up-regulated
LOC_Os01g34690	expressed protein	Down-regulated
LOC_Os01g34900	GLUCAN SYNTHASE-LIKE protein, putative, expressed		Up-regulated
LOC_Os01g35330	circumsporozoite protein precursor, putative, expressed	Down-regulated
LOC_Os01g35610	expressed protein	Up-regulated
LOC_Os01g36550	protein kinase family protein, putative, expressed	Up-regulated
LOC_Os01g36580	auxin-induced protein 5NG4, putative, expressed	Down-regulated
LOC_Os01g36600	PPR repeat domain containing protein, putative, expressed	Up-regulated
LOC_Os01g36660	carboxyl-terminal peptidase, putative, expressed	Down-regulated
LOC_Os01g36720	transporter, major facilitator family, putative, expressed	Down-regulated
LOC_Os01g36790	TKL_IRAK_DUF26-lf.2 - DUF26 kinases have homology to DUF26 containing loci, expressed	Up-regulated	Up-regulated
LOC_Os01g37000	carboxyl-terminal peptidase, putative, expressed	Down-regulated
LOC_Os01g37040	retrotransposon protein, putative, Ty1-copia subclass, expressed	Down-regulated
LOC_Os01g37130	protein phosphatase 2C, putative, expressed	Down-regulated
LOC_Os01g37200	retrotransposon protein, putative, Ty3-gypsy subclass, expressed	Up-regulated	Up-regulated
LOC_Os01g37280	expressed protein	Down-regulated
LOC_Os01g37370	expressed protein		Down-regulated
LOC_Os01g37460	zinc finger family protein, putative, expressed	Down-regulated
LOC_Os01g37590	peptide transporter PTR2, putative, expressed	Down-regulated
LOC_Os01g37630	esterase, putative, expressed	Down-regulated
LOC_Os01g37750	glutathione S-transferase, putative, expressed	Up-regulated	Up-regulated
LOC_Os01g37810	expressed protein	Up-regulated	Up-regulated
LOC_Os01g37832	thioredoxin, putative, expressed	Up-regulated
LOC_Os01g37950	expressed protein	Up-regulated
LOC_Os01g38140	retrotransposon protein, putative, unclassified, expressed	Down-regulated
LOC_Os01g38190	plant protein of unknown function domain containing protein, expressed	Down-regulated
LOC_Os01g38229	peptidyl-prolyl isomerase, putative, expressed	Down-regulated
LOC_Os01g38359	peptidyl-prolyl cis-trans isomerase, FKBP-type, putative, expressed	Down-regulated
LOC_Os01g38560	expressed protein	Up-regulated
LOC_Os01g38580	beta,beta-carotene 9,10-dioxygenase, putative, expressed	Up-regulated	Up-regulated
LOC_Os01g38610	helix-loop-helix DNA-binding domain containing protein, expressed	Down-regulated
LOC_Os01g39020	HSF-type DNA-binding domain containing protein, expressed	Up-regulated
LOC_Os01g39136	retrotransposon protein, putative, unclassified, expressed	Up-regulated	Up-regulated
LOC_Os01g39860	1-aminocyclopropane-1-carboxylate oxidase protein, putative, expressed	Up-regulated
LOC_Os01g39970	protein kinase domain containing protein, putative, expressed	Down-regulated
LOC_Os01g40094	protein phosphatase 2C, putative, expressed	Up-regulated
LOC_Os01g40190	retrotransposon protein, putative, unclassified, expressed	Up-regulated	Up-regulated
LOC_Os01g40280	integral membrane protein, putative, expressed	Up-regulated	Up-regulated
LOC_Os01g40290	expressed protein		Up-regulated
LOC_Os01g40430	WRKY27, expressed		Up-regulated
LOC_Os01g40710	high light inducible protein, putative, expressed	Down-regulated
LOC_Os01g40870	aldehyde dehydrogenase, putative, expressed	Down-regulated
LOC_Os01g40950	expressed protein	Up-regulated
LOC_Os01g41120	retrotransposon protein, putative, Ty3-gypsy subclass, expressed	Up-regulated
LOC_Os01g41160	FAD dependent oxidoreductase domain containing protein, expressed		Up-regulated
LOC_Os01g41240	hydrolase, alpha/beta fold family domain containing protein, expressed		Up-regulated
LOC_Os01g41260	OsFBD2 - F-box and FBD domain containing protein, expressed		Up-regulated
LOC_Os01g41420	transmembrane amino acid transporter protein, putative, expressed	Down-regulated
LOC_Os01g41430	UDP-glucoronosyl and UDP-glucosyl transferase, putative, expressed	Down-regulated	Up-regulated
LOC_Os01g41510	calcineurin B, putative, expressed	Up-regulated
LOC_Os01g41710	chlorophyll A-B binding protein, putative, expressed	Down-regulated	Down-regulated
LOC_Os01g41790	expressed protein	Down-regulated
LOC_Os01g41870	protein kinase, putative, expressed	Down-regulated
LOC_Os01g41900	Myb transcription factor, putative, expressed	Down-regulated
LOC_Os01g41980	retrotransposon protein, putative, unclassified, expressed		Down-regulated
LOC_Os01g41990	OsCML12 - Calmodulin-related calcium sensor protein, expressed	Down-regulated
LOC_Os01g42024	expressed protein	Up-regulated
LOC_Os01g42090	nodulin MtN3 family protein, putative, expressed	Up-regulated
LOC_Os01g42110	nodulin MtN3 family protein, putative, expressed	Up-regulated
LOC_Os01g42160	MEGL14 - Maternally expressed gene MEG family protein precursor, putative, expressed	Down-regulated
LOC_Os01g42190	heat shock protein DnaJ, putative, expressed	Up-regulated
LOC_Os01g42200	expressed protein	Up-regulated
LOC_Os01g42210	LTPL47 - Protease inhibitor/seed storage/LTP family protein precursor, putative, expressed	Up-regulated
LOC_Os01g42220	expressed protein		Up-regulated
LOC_Os01g42280	pentatricopeptide, putative, expressed	Down-regulated
LOC_Os01g42294	inactive receptor kinase At2g26730 precursor, putative, expressed	Down-regulated
LOC_Os01g42320	aspartic proteinase nepenthesin-2 precursor, putative, expressed	Down-regulated
LOC_Os01g42380	pleiotropic drug resistance protein, putative, expressed	Up-regulated	Up-regulated
LOC_Os01g42410	pleiotropic drug resistance protein, putative, expressed	Up-regulated	Up-regulated
LOC_Os01g42520	expressed protein	Down-regulated
LOC_Os01g42610	terpene synthase, putative, expressed	Down-regulated
LOC_Os01g42690	OsPOP2 - Putative Prolyl Oligopeptidase homologue, expressed	Up-regulated
LOC_Os01g42790	xylem cysteine proteinase 2 precursor, putative, expressed	Down-regulated	Up-regulated
LOC_Os01g42850	ThiF family domain containing protein, putative, expressed	Up-regulated
LOC_Os01g42860	inhibitor I family protein, putative, expressed	Up-regulated	Up-regulated
LOC_Os01g43100	protein phosphatase 2C, putative, expressed	Down-regulated
LOC_Os01g43230	expressed protein	Down-regulated
LOC_Os01g43260	expressed protein	Down-regulated
LOC_Os01g43270	hydroquinone glucosyltransferase, putative, expressed	Down-regulated
LOC_Os01g43320	transmembrane amino acid transporter protein, putative, expressed	Up-regulated
LOC_Os01g43500	expressed protein	Down-regulated
LOC_Os01g43590	HSF-type DNA-binding domain containing protein, expressed	Down-regulated
LOC_Os01g43610	DUF623 domain containing protein, expressed		Up-regulated
LOC_Os01g43690	expressed protein	Down-regulated
LOC_Os01g43720	cytochrome P450 72A1, putative, expressed		Up-regulated
LOC_Os01g43740	cytochrome P450 72A1, putative, expressed	Up-regulated
LOC_Os01g43750	cytochrome P450 72A1, putative, expressed		Up-regulated
LOC_Os01g43774	cytochrome P450 72A1, putative, expressed		Up-regulated
LOC_Os01g43851	cytochrome P450 72A1, putative, expressed	Up-regulated
LOC_Os01g43860	expressed protein	Up-regulated
LOC_Os01g43890	OsSCP4 - Putative Serine Carboxypeptidase homologue, expressed		Up-regulated
LOC_Os01g44050	siroheme synthase, putative, expressed		Up-regulated
LOC_Os01g44069	glycerol-3-phosphate acyltransferase, putative, expressed		Down-regulated
LOC_Os01g44120	expressed protein		Up-regulated
LOC_Os01g44130	aspartic proteinase oryzasin-1 precursor, putative, expressed	Up-regulated
LOC_Os01g44210	50S ribosomal protein L31, putative, expressed	Down-regulated
LOC_Os01g44250	CBS domain containing membrane protein, putative, expressed	Up-regulated
LOC_Os01g44360	CBS domain containing membrane protein, putative, expressed	Down-regulated
LOC_Os01g44390	MYB family transcription factor, putative, expressed	Down-regulated
LOC_Os01g44960	hydrolase, alpha/beta fold family domain containing protein, expressed	Up-regulated
LOC_Os01g44970	polygalacturonase, putative, expressed	Down-regulated	Down-regulated
LOC_Os01g45090	MYB family transcription factor, putative, expressed		Up-regulated
LOC_Os01g45110	anthocyanin 3-O-beta-glucosyltransferase, putative, expressed		Up-regulated
LOC_Os01g45140	anthocyanin 3-O-beta-glucosyltransferase, putative, expressed	Down-regulated
LOC_Os01g45274	carbonic anhydrase, chloroplast precursor, putative, expressed	Down-regulated	Down-regulated
LOC_Os01g45470	expressed protein	Down-regulated
LOC_Os01g45640	tat pathway signal sequence family protein, expressed	Up-regulated	Up-regulated
LOC_Os01g45659	expressed protein	Up-regulated
LOC_Os01g45700	expressed protein	Down-regulated
LOC_Os01g45730	zinc finger C-x8-C-x5-C-x3-H type family protein, expressed	Up-regulated
LOC_Os01g45760	YUC4, putative, expressed		Down-regulated
LOC_Os01g45860	GRAS family transcription factor domain containing protein, expressed		Up-regulated
LOC_Os01g46030	receptor-like protein kinase, putative, expressed	Down-regulated
LOC_Os01g46080	GDSL-like lipase/acylhydrolase, putative, expressed	Up-regulated
LOC_Os01g46260	expressed protein		Down-regulated
LOC_Os01g46290	lipase, putative, expressed		Down-regulated
LOC_Os01g46340	chloroplast unusual positioning protein, putative, expressed	Down-regulated
LOC_Os01g46370	lipase class 3 family protein, putative, expressed	Up-regulated
LOC_Os01g46570	CTP synthase, putative, expressed	Up-regulated	Up-regulated
LOC_Os01g46760	protein phosphatase 2C, putative, expressed	Up-regulated
LOC_Os01g46800	WRKY15, expressed	Down-regulated
LOC_Os01g46820	expressed protein	Down-regulated
LOC_Os01g46840	expressed protein	Down-regulated
LOC_Os01g46900	transposon protein, putative, Mariner sub-class, expressed	Down-regulated
LOC_Os01g46920	expressed protein	Down-regulated
LOC_Os01g46970	transcription factor, putative, expressed	Up-regulated
LOC_Os01g47190	phosphoglycerate mutase, putative, expressed	Up-regulated
LOC_Os01g47262	AMSH-like protease, putative, expressed	Up-regulated
LOC_Os01g47290	expressed protein	Up-regulated	Up-regulated
LOC_Os01g47300	retrotransposon protein, putative, unclassified, expressed	Up-regulated	Up-regulated
LOC_Os01g47370	MYB family transcription factor, putative, expressed	Down-regulated	Down-regulated
LOC_Os01g47400	OsMan01 - Endo-Beta-Mannanase, expressed	Down-regulated
LOC_Os01g47470	serine/threonine-protein kinase, putative, expressed	Down-regulated
LOC_Os01g47490	Lg106, putative, expressed	Up-regulated
LOC_Os01g47540	NLI interacting factor-like phosphatase, putative, expressed	Up-regulated
LOC_Os01g47630	expressed protein	Down-regulated
LOC_Os01g47690	metallo-beta-lactamase family protein, putative, expressed	Up-regulated
LOC_Os01g47760	OsGrx_I1 - glutaredoxin subgroup III, expressed		Up-regulated
LOC_Os01g47780	fasciclin domain containing protein, expressed	Down-regulated	Down-regulated
LOC_Os01g47820	S-locus-like receptor protein kinase, putative, expressed	Down-regulated	Down-regulated
LOC_Os01g47900	S-locus-like receptor protein kinase, putative, expressed	Down-regulated
LOC_Os01g48000	S-locus-like receptor protein kinase, putative, expressed	Up-regulated	Up-regulated
LOC_Os01g48030	expressed protein	Down-regulated
LOC_Os01g48040	S-locus-like receptor protein kinase, putative, expressed	Up-regulated
LOC_Os01g48339	expressed protein	Down-regulated
LOC_Os01g48444	OsIAA5 - Auxin-responsive Aux/IAA gene family member, expressed	Down-regulated
LOC_Os01g48446	no apical meristem protein, putative, expressed	Up-regulated	Up-regulated
LOC_Os01g48470	RUNX1 protein, putative, expressed	Down-regulated
LOC_Os01g48500	expressed protein	Down-regulated
LOC_Os01g48610	expressed protein	Down-regulated
LOC_Os01g48620	expressed protein	Down-regulated	Down-regulated
LOC_Os01g48640	expressed protein	Down-regulated	Down-regulated
LOC_Os01g48660	expressed protein		Down-regulated
LOC_Os01g48680	two pore calcium channel protein 1, putative, expressed	Up-regulated
LOC_Os01g48800	purine permease, putative, expressed	Down-regulated
LOC_Os01g48910	AMP-binding enzyme, putative, expressed	Up-regulated
LOC_Os01g48940	expressed protein	Down-regulated
LOC_Os01g48950	expressed protein	Down-regulated
LOC_Os01g48990	uncharacterized kinase mug58, putative, expressed	Down-regulated
LOC_Os01g49120	MATE efflux family protein, putative, expressed	Down-regulated
LOC_Os01g49210	expressed protein	Down-regulated
LOC_Os01g49270	XPA-binding protein 2, putative, expressed	Up-regulated
LOC_Os01g49280	zinc finger family protein, putative, expressed	Up-regulated
LOC_Os01g49310	expressed protein	Down-regulated
LOC_Os01g49430	DnaK family protein, putative, expressed	Down-regulated	Up-regulated
LOC_Os01g49529	OsWAK10d - OsWAK receptor-like cytoplasmic kinase OsWAK-RLCK, expressed	Down-regulated
LOC_Os01g49550	expressed protein	Down-regulated
LOC_Os01g49560	expressed protein	Down-regulated
LOC_Os01g49600	expressed protein	Down-regulated
LOC_Os01g49614	Protein kinase domain containing protein, expressed	Down-regulated
LOC_Os01g49630	proteophosphoglycan ppg4, putative, expressed	Down-regulated
LOC_Os01g49710	glutathione S-transferase, putative, expressed	Up-regulated
LOC_Os01g49720	glutathione S-transferase, putative, expressed	Up-regulated
LOC_Os01g49740	expressed protein	Down-regulated
LOC_Os01g50030	CPuORF25 - conserved peptide uORF-containing transcript, expressed	Up-regulated
LOC_Os01g50070	multidrug resistance protein 1, putative, expressed	Down-regulated
LOC_Os01g50080	MDR-like ABC transporter, putative, expressed	Down-regulated	Down-regulated
LOC_Os01g50090	retrotransposon protein, putative, unclassified, expressed	Down-regulated
LOC_Os01g50100	ABC transporter, ATP-binding protein, putative, expressed		Up-regulated
LOC_Os01g50170	eukaryotic aspartyl protease domain containing protein, expressed		Down-regulated
LOC_Os01g50200	UDP-glucoronosyl and UDP-glucosyl transferase domain containing protein, expressed	Down-regulated
LOC_Os01g50259	expressed protein		Up-regulated
LOC_Os01g50370	STE_MEKK_ste11_MAP3K.4 - STE kinases include homologs to sterile 7, sterile 11 and sterile 20 from yeast, expressed		Up-regulated
LOC_Os01g50400	STE_MEKK_ste11_MAP3K.5 - STE kinases include homologs to sterile 7, sterile 11 and sterile 20 from yeast, expressed	Up-regulated	Up-regulated
LOC_Os01g50410	STE_MEKK_ste11_MAP3K.6 - STE kinases include homologs to sterile 7, sterile 11 and sterile 20 from yeast, expressed	Up-regulated	Up-regulated
LOC_Os01g50420	STE_MEKK_ste11_MAP3K.7 - STE kinases include homologs to sterile 7, sterile 11 and sterile 20 from yeast, expressed		Up-regulated
LOC_Os01g50440	AWPM-19-like membrane family protein, putative, expressed	Up-regulated
LOC_Os01g50460	nodulin MtN3 family protein, putative, expressed	Down-regulated
LOC_Os01g50480	SAM dependent carboxyl methyltransferase, putative, expressed	Down-regulated
LOC_Os01g50520	cytochrome P450 monooxygenase CYP711A12, putative, expressed	Up-regulated
LOC_Os01g50530	cytochrome P450, putative, expressed	Up-regulated
LOC_Os01g50610	SAM dependent carboxyl methyltransferase, putative, expressed	Down-regulated
LOC_Os01g50616	phosphatidylinositol transfer, putative, expressed	Up-regulated
LOC_Os01g50622	DNA-binding protein DSP1, putative, expressed	Down-regulated
LOC_Os01g50700	dehydrin family protein, expressed	Up-regulated
LOC_Os01g50720	MYB family transcription factor, putative, expressed	Down-regulated
LOC_Os01g50750	zinc finger, C3HC4 type domain containing protein, expressed		Down-regulated
LOC_Os01g50820	transporter, major facilitator family, putative, expressed	Down-regulated
LOC_Os01g50900	Cupin domain containing protein, expressed	Up-regulated
LOC_Os01g50910	late embryogenesis abundant protein, group 3, putative, expressed	Up-regulated	Up-regulated
LOC_Os01g50940	helix-loop-helix DNA-binding domain containing protein, expressed		Up-regulated
LOC_Os01g50980	cullin, putative, expressed	Up-regulated
LOC_Os01g51030	expressed protein	Up-regulated	Up-regulated
LOC_Os01g51040	transmembrane protein 16K, putative, expressed		Up-regulated
LOC_Os01g51050	jacalin-like lectin domain containing protein, expressed		Down-regulated
LOC_Os01g51140	helix-loop-helix DNA-binding domain containing protein, expressed	Up-regulated
LOC_Os01g51210	uncharacterized protein PA4923, putative, expressed	Up-regulated
LOC_Os01g51250	mitochondrial carrier protein, putative, expressed	Up-regulated
LOC_Os01g51270	THION44 - Plant thionin family protein precursor, putative, expressed	Up-regulated
LOC_Os01g51330	expressed protein	Up-regulated
LOC_Os01g51380	ATP synthase, putative, expressed	Up-regulated
LOC_Os01g51400	Leucine Rich Repeat family protein, expressed	Down-regulated
LOC_Os01g51410	glycine dehydrogenase, putative, expressed	Down-regulated
LOC_Os01g51420	calcineurin B, putative, expressed	Up-regulated
LOC_Os01g51440	expressed protein		Up-regulated
LOC_Os01g51550	peroxidase family protein, expressed	Down-regulated
LOC_Os01g51570	glycosyl hydrolases family 17, putative, expressed	Down-regulated
LOC_Os01g51670	expressed protein		Up-regulated
LOC_Os01g51690	WRKY26, expressed	Up-regulated	Up-regulated
LOC_Os01g51770	outer mitochondrial membrane porin, putative, expressed		Up-regulated
LOC_Os01g51870	methyltransferase, putative, expressed	Up-regulated
LOC_Os01g51920	phosphotransferase, putative, expressed	Up-regulated
LOC_Os01g51980	alliin lyase precursor, putative, expressed	Down-regulated
LOC_Os01g52060	expressed protein	Up-regulated	Up-regulated
LOC_Os01g52070	potassium channel AKT1, putative, expressed	Down-regulated	Up-regulated
LOC_Os01g52100	DUF581 domain containing protein, expressed	Up-regulated
LOC_Os01g52110	RING finger and CHY zinc finger domain-containing protein 1, putative, expressed	Up-regulated
LOC_Os01g52130	sulfate transporter, putative, expressed		Up-regulated
LOC_Os01g52160	heavy metal-associated domain containing protein, expressed	Down-regulated	Down-regulated
LOC_Os01g52170	expressed protein	Down-regulated
LOC_Os01g52180	lipase, putative, expressed	Down-regulated
LOC_Os01g52230	phosphoethanolamine/phosphocholine phosphatase, putative, expressed	Down-regulated
LOC_Os01g52320	NB-ARC domain containing protein, expressed	Up-regulated
LOC_Os01g52330	NB-ARC domain containing protein, expressed	Up-regulated
LOC_Os01g52380	expressed protein		Up-regulated
LOC_Os01g52470	elongation factor, putative, expressed		Up-regulated
LOC_Os01g52514	B3 DNA binding domain containing protein, expressed		Up-regulated
LOC_Os01g52530	phosphoribosyl transferase, putative, expressed		Up-regulated
LOC_Os01g52550	ABC transporter, ATP-binding protein, putative, expressed	Down-regulated
LOC_Os01g52594	expressed protein	Up-regulated
LOC_Os01g52610	membrane associated DUF588 domain containing protein, putative, expressed	Up-regulated	Up-regulated
LOC_Os01g52630	regulator of chromosome condensation, putative, expressed	Up-regulated
LOC_Os01g52640	suppressor of phythchrome A, putative, expressed	Down-regulated
LOC_Os01g52660	POEI51 - Pollen Ole e I allergen and extensin family protein precursor, expressed	Down-regulated
LOC_Os01g52690	retrotransposon protein, putative, unclassified, expressed	Up-regulated
LOC_Os01g52730	DUF584 domain containing protein, putative, expressed	Up-regulated	Up-regulated
LOC_Os01g52740	expressed protein	Up-regulated	Up-regulated
LOC_Os01g52790	cytochrome P450 72A1, putative, expressed		Up-regulated
LOC_Os01g52830	DUF1264 domain containing protein, putative, expressed	Up-regulated
LOC_Os01g52970	OsFBX22 - F-box domain containing protein, expressed	Up-regulated
LOC_Os01g53020	heat shock protein DnaJ, putative, expressed	Down-regulated
LOC_Os01g53160	DUF623 domain containing protein, expressed	Down-regulated
LOC_Os01g53210	metal transporter Nramp3, putative, expressed		Up-regulated
LOC_Os01g53220	HSF-type DNA-binding domain containing protein, expressed	Up-regulated
LOC_Os01g53260	WRKY23, expressed	Up-regulated	Up-regulated
LOC_Os01g53294	respiratory burst oxidase protein B, putative, expressed	Up-regulated
LOC_Os01g53330	anthocyanidin 5,3-O-glucosyltransferase, putative, expressed	Down-regulated
LOC_Os01g53340	expressed protein	Down-regulated
LOC_Os01g53370	anthocyanidin 5,3-O-glucosyltransferase, putative, expressed	Down-regulated
LOC_Os01g53420	anthocyanidin 5,3-O-glucosyltransferase, putative, expressed	Down-regulated
LOC_Os01g53430	anthocyanidin 5,3-O-glucosyltransferase, putative, expressed		Up-regulated
LOC_Os01g53470	harpin-induced protein 1 domain containing protein, expressed	Up-regulated
LOC_Os01g53570	aluminum-activated malate transporter, putative, expressed	Down-regulated
LOC_Os01g53640	retrotransposon protein, putative, unclassified, expressed	Down-regulated
LOC_Os01g53650	zinc finger CCCH type family protein, putative, expressed	Up-regulated
LOC_Os01g53820	expressed protein	Up-regulated
LOC_Os01g53840	protein kinase family protein, putative, expressed		Down-regulated
LOC_Os01g53890	RNA methyltransferase, TrmH family protein, putative, expressed	Up-regulated
LOC_Os01g53900	elongation factor, putative, expressed	Up-regulated	Down-regulated
LOC_Os01g54030	NADP-dependent malic enzyme, putative, expressed	Up-regulated	Up-regulated
LOC_Os01g54080	kinesin motor protein-related, putative, expressed		Down-regulated
LOC_Os01g54090	expressed protein	Up-regulated
LOC_Os01g54270	transposon protein, putative, unclassified, expressed	Down-regulated	Down-regulated
LOC_Os01g54340	plant-specific domain TIGR01615 family protein, expressed	Up-regulated
LOC_Os01g54515	peptide transporter PTR2, putative, expressed	Up-regulated
LOC_Os01g54570	DUF623 domain containing protein, expressed	Down-regulated
LOC_Os01g54590	ras-related protein, putative, expressed	Up-regulated
LOC_Os01g54620	CESA4 - cellulose synthase, expressed		Down-regulated
LOC_Os01g54990	auxin response factor, putative, expressed	Down-regulated
LOC_Os01g55100	slTCP3, putative, expressed	Up-regulated
LOC_Os01g55110	RING-H2 finger protein, putative, expressed	Up-regulated
LOC_Os01g55160	expressed protein		Up-regulated
LOC_Os01g55240	gibberellin 2-beta-dioxygenase, putative, expressed	Up-regulated
LOC_Os01g55330	embryonic protein DC-8, putative, expressed		Up-regulated
LOC_Os01g55340	dof zinc finger domain containing protein, putative, expressed	Up-regulated	Up-regulated
LOC_Os01g55500	nucleobase-ascorbate transporter, putative, expressed	Down-regulated
LOC_Os01g55540	aminotransferase, classes I and II, domain containing protein, expressed	Up-regulated
LOC_Os01g55570	expressed protein	Down-regulated
LOC_Os01g55650	phospholipase, patatin family, putative, expressed	Up-regulated
LOC_Os01g55660	retrotransposon protein, putative, Ty1-copia subclass, expressed	Down-regulated
LOC_Os01g55670	expressed protein	Down-regulated
LOC_Os01g55720	expressed protein	Down-regulated
LOC_Os01g55799	exo70 exocyst complex subunit domain containing protein, expressed	Down-regulated
LOC_Os01g55940	OsGH3.2 - Probable indole-3-acetic acid-amido synthetase, expressed	Up-regulated	Up-regulated
LOC_Os01g56010	serpin domain containing protein, putative, expressed	Up-regulated
LOC_Os01g56140	expressed protein	Down-regulated
LOC_Os01g56180	expressed protein	Up-regulated
LOC_Os01g56210	expressed protein	Up-regulated	Up-regulated
LOC_Os01g56235	expressed protein	Down-regulated
LOC_Os01g56240	OsSAUR2 - Auxin-responsive SAUR gene family member, expressed		Up-regulated
LOC_Os01g56260	expressed protein	Up-regulated
LOC_Os01g56270	transposon protein, putative, CACTA, En/Spm sub-class, expressed	Up-regulated
LOC_Os01g56370	wax synthase, putative, expressed	Down-regulated
LOC_Os01g56450	DUF567 domain containing protein, putative, expressed		Up-regulated
LOC_Os01g56530	DUF260 domain containing protein, putative, expressed		Up-regulated
LOC_Os01g56560	cyclase/dehydrase family protein, expressed	Up-regulated
LOC_Os01g56570	xylosyltransferase, putative, expressed	Up-regulated	Up-regulated
LOC_Os01g56610	homocysteine S-methyltransferase protein, putative, expressed		Up-regulated
LOC_Os01g56750	OsFBDUF8 - F-box and DUF domain containing protein, expressed		Up-regulated
LOC_Os01g56810	cytokinin dehydrogenase precursor, putative, expressed		Up-regulated
LOC_Os01g56940	flap endonuclease, putative, expressed	Down-regulated
LOC_Os01g57030	expressed protein	Down-regulated
LOC_Os01g57040	expressed protein	Down-regulated
LOC_Os01g57230	BTBN1 - Bric-a-Brac, Tramtrack, Broad Complex BTB domain with non-phototropic hypocotyl 3 NPH3 and coiled-coil domains, expressed	Up-regulated	Up-regulated
LOC_Os01g57370	cyclic nucleotide-gated ion channel 2, putative, expressed	Up-regulated
LOC_Os01g57410	pentatricopeptide repeat domain containing protein, putative, expressed	Down-regulated	Down-regulated
LOC_Os01g57420	diacylglycerol kinase, putative, expressed	Up-regulated
LOC_Os01g57450	universal stress protein domain containing protein, putative, expressed	Up-regulated
LOC_Os01g57510	receptor protein kinase, putative, expressed		Down-regulated
LOC_Os01g57580	bHelix-loop-helix transcription factor, putative, expressed	Down-regulated
LOC_Os01g57700	membrane protein, putative, expressed	Down-regulated
LOC_Os01g57730	peroxidase precursor, putative, expressed	Down-regulated
LOC_Os01g57854	pectinesterase, putative, expressed	Up-regulated
LOC_Os01g58100	polyphenol oxidase, putative, expressed		Up-regulated
LOC_Os01g58130	expressed protein	Up-regulated	Up-regulated
LOC_Os01g58140	expressed protein		Up-regulated
LOC_Os01g58150	expressed protein		Up-regulated
LOC_Os01g58170	expressed protein	Up-regulated	Up-regulated
LOC_Os01g58194	protein disulfide isomerase, putative, expressed	Up-regulated
LOC_Os01g58230	expressed protein	Up-regulated
LOC_Os01g58280	OsSub8 - Putative Subtilisin homologue, expressed		Up-regulated
LOC_Os01g58310	expressed protein		Up-regulated
LOC_Os01g58320	expressed protein	Up-regulated	Up-regulated
LOC_Os01g58470	expressed protein	Down-regulated
LOC_Os01g58550	methyladenine glycosylase, putative, expressed		Down-regulated
LOC_Os01g58610	phosphoglycerate kinase protein, putative, expressed	Up-regulated
LOC_Os01g58620	expressed protein	Up-regulated
LOC_Os01g58850	circadian clock coupling factor-related, putative, expressed	Up-regulated
LOC_Os01g58890	cysteine proteinase inhibitor precursor protein, putative, expressed	Up-regulated
LOC_Os01g58960	cytochrome P450, putative, expressed	Down-regulated	Up-regulated
LOC_Os01g59020	cytochrome P450, putative, expressed	Down-regulated
LOC_Os01g59080	expressed protein	Down-regulated
LOC_Os01g59090	thylakoid lumenal 20 kDa protein, putative, expressed	Down-regulated
LOC_Os01g59100	cytokinin-N-glucosyltransferase 1, putative, expressed	Up-regulated	Up-regulated
LOC_Os01g59110	indole-3-acetate beta-glucosyltransferase, putative, expressed	Down-regulated
LOC_Os01g59130	proline-rich family protein, putative, expressed	Up-regulated
LOC_Os01g59150	tubulin/FtsZ domain containing protein, putative, expressed		Down-regulated
LOC_Os01g59200	DUF617 domain containing protein, expressed		Down-regulated
LOC_Os01g59410	VQ motif family protein, expressed	Down-regulated
LOC_Os01g59740	expressed protein	Up-regulated
LOC_Os01g59750	histidine triad family protein, putative, expressed	Down-regulated	Down-regulated
LOC_Os01g59780	AP2 domain containing protein, expressed	Up-regulated
LOC_Os01g59819	Os1bglu2 - beta-glucosidase homologue, similar to G. max isohydroxyurate hydrolase, expressed	Down-regulated
LOC_Os01g59870	LTPL65 - Protease inhibitor/seed storage/LTP family protein precursor, expressed		Up-regulated
LOC_Os01g60020	NAC domain transcription factor, putative, expressed	Up-regulated	Up-regulated
LOC_Os01g60170	DUF567 domain containing protein, putative, expressed	Up-regulated
LOC_Os01g60260	KH domain containing protein, putative, expressed	Up-regulated
LOC_Os01g60309	retrotransposon protein, putative, Ty1-copia subclass, expressed	Up-regulated
LOC_Os01g60340	NTMC2Type1.1 protein, putative, expressed	Down-regulated
LOC_Os01g60450	cytochrome P450, putative, expressed	Down-regulated
LOC_Os01g60490	WRKY22, expressed		Up-regulated
LOC_Os01g60690	expressed protein	Up-regulated	Up-regulated
LOC_Os01g60730	RING-H2 finger protein, putative, expressed	Up-regulated
LOC_Os01g60770	expansin precursor, putative, expressed	Down-regulated
LOC_Os01g60780	solute carrier family 35 member E3, putative, expressed	Down-regulated
LOC_Os01g60810	DUF623 domain containing protein, expressed	Down-regulated
LOC_Os01g60830	expressed protein	Down-regulated
LOC_Os01g60940	expressed protein	Down-regulated	Down-regulated
LOC_Os01g61080	WRKY24, expressed		Up-regulated
LOC_Os01g61330	ankyrin homolog precursor, putative, expressed	Down-regulated
LOC_Os01g61340	expressed protein		Down-regulated
LOC_Os01g61440	expressed protein	Up-regulated
LOC_Os01g61460	leaf senescence related protein, putative, expressed		Up-regulated
LOC_Os01g61470	zinc finger, C3HC4 type domain containing protein, expressed	Down-regulated
LOC_Os01g61510	ammonium transporter protein, putative, expressed	Up-regulated
LOC_Os01g61610	flavonol synthase/flavanone 3-hydroxylase, putative, expressed	Up-regulated
LOC_Os01g61680	expressed protein	Up-regulated	Up-regulated
LOC_Os01g61760	myosin heavy chain-related, putative, expressed	Up-regulated
LOC_Os01g61880	respiratory burst oxidase, putative, expressed	Down-regulated	Down-regulated
LOC_Os01g61940	white-brown complex homolog protein, putative, expressed	Down-regulated
LOC_Os01g61990	ankyrin repeat-containing protein, putative, expressed		Up-regulated
LOC_Os01g62010	hydrolase, alpha/beta fold family domain containing protein, expressed	Down-regulated
LOC_Os01g62030	disease resistance-responsive family protein, putative, expressed	Up-regulated
LOC_Os01g62060	plant-specific domain TIGR01589 family protein, expressed		Up-regulated
LOC_Os01g62190	ZOS1-15 - C2H2 zinc finger protein, expressed	Up-regulated	Up-regulated
LOC_Os01g62200	domain of unknown function DUF966 domain containing protein, expressed	Down-regulated	Down-regulated
LOC_Os01g62260	thaumatin, putative, expressed		Up-regulated
LOC_Os01g62490	laccase precursor protein, putative, expressed	Up-regulated	Down-regulated
LOC_Os01g62600	laccase precursor protein, putative, expressed	Up-regulated
LOC_Os01g62610	peptidyl-prolyl cis-trans isomerase, FKBP-type, putative, expressed	Up-regulated	Up-regulated
LOC_Os01g62670	avr9/Cf-9 rapidly elicited protein, putative, expressed	Up-regulated
LOC_Os01g62760	protein phosphatase 2C, putative, expressed	Up-regulated
LOC_Os01g62770	expressed protein	Up-regulated
LOC_Os01g62780	expressed protein	Up-regulated
LOC_Os01g62830	expressed protein	Down-regulated
LOC_Os01g62840	mannose-1-phosphate guanyltransferase, putative, expressed	Down-regulated
LOC_Os01g62870	oxidoreductase, aldo/keto reductase family protein, putative, expressed		Up-regulated
LOC_Os01g62900	amino acid kinase, putative, expressed	Up-regulated
LOC_Os01g62950	ras-related protein, putative, expressed		Up-regulated
LOC_Os01g62970	expressed protein	Up-regulated
LOC_Os01g62980	LTPL101 - Protease inhibitor/seed storage/LTP family protein precursor, expressed	Up-regulated	Down-regulated
LOC_Os01g63060	phosphatidic acid phosphatase-related, putative, expressed	Up-regulated
LOC_Os01g63180	laccase-6 precursor, putative, expressed	Down-regulated
LOC_Os01g63200	laccase precursor protein, putative, expressed	Down-regulated
LOC_Os01g63210	SOUL heme-binding protein, putative, expressed	Down-regulated
LOC_Os01g63240	reticulon domain containing protein, putative, expressed	Down-regulated
LOC_Os01g63260	3-oxo-5-alpha-steroid 4-dehydrogenase, putative, expressed	Down-regulated
LOC_Os01g63280	tyrosine protein kinase domain containing protein, putative, expressed	Down-regulated
LOC_Os01g63444	expressed protein	Down-regulated
LOC_Os01g63460	MYB family transcription factor, putative, expressed	Down-regulated
LOC_Os01g63480	transferase family protein, putative, expressed		Up-regulated
LOC_Os01g63610	retrotransposon protein, putative, unclassified, expressed		Up-regulated
LOC_Os01g63770	transmembrane amino acid transporter protein, putative, expressed	Down-regulated
LOC_Os01g63870	nucleobase-ascorbate transporter, putative, expressed	Down-regulated	Down-regulated
LOC_Os01g63880	expressed protein	Down-regulated
LOC_Os01g63920	hypothetical protein	Up-regulated
LOC_Os01g63980	ZOS1-17 - C2H2 zinc finger protein, expressed	Up-regulated	Up-regulated
LOC_Os01g64000	bZIP transcription factor, putative, expressed	Up-regulated	Up-regulated
LOC_Os01g64100	glycosyl hydrolase, putative, expressed		Down-regulated
LOC_Os01g64120	2Fe-2S iron-sulfur cluster binding domain containing protein, expressed		Up-regulated
LOC_Os01g64170	glycosyl hydrolases family 17, putative, expressed	Up-regulated
LOC_Os01g64300	DUF584 domain containing protein, putative, expressed	Up-regulated
LOC_Os01g64310	no apical meristem protein, putative, expressed	Down-regulated	Up-regulated
LOC_Os01g64340	expressed protein	Down-regulated
LOC_Os01g64360	MYB family transcription factor, putative, expressed	Up-regulated	Up-regulated
LOC_Os01g64440	expressed protein		Up-regulated
LOC_Os01g64470	harpin-induced protein 1 domain containing protein, expressed		Up-regulated
LOC_Os01g64570	U-box domain-containing protein, putative, expressed		Up-regulated
LOC_Os01g64620	zinc finger, C3HC4 type domain containing protein, expressed		Up-regulated
LOC_Os01g64660	fructose-1,6-bisphosphatase, putative, expressed	Down-regulated
LOC_Os01g64670	soluble inorganic pyrophosphatase, putative, expressed	Up-regulated
LOC_Os01g64680	bolA, putative, expressed	Down-regulated
LOC_Os01g64730	bZIP transcription factor domain containing protein, expressed	Up-regulated
LOC_Os01g64750	sterol 3-beta-glucosyltransferase, putative, expressed	Up-regulated
LOC_Os01g64790	AP2 domain containing protein, expressed	Up-regulated	Up-regulated
LOC_Os01g64860	OsSub11 - Putative Subtilisin homologue, expressed		Up-regulated
LOC_Os01g64890	CorA-like magnesium transporter protein, putative, expressed	Down-regulated
LOC_Os01g64910	anthocyanidin 5,3-O-glucosyltransferase, putative, expressed		Up-regulated
LOC_Os01g64960	chlorophyll A-B binding protein, putative, expressed	Down-regulated
LOC_Os01g65000	ammonium transporter protein, putative, expressed	Down-regulated
LOC_Os01g65030	S-locus-specific glycoprotein precursor, putative, expressed	Down-regulated
LOC_Os01g65060	S-domain receptor-like protein kinase, putative, expressed	Up-regulated
LOC_Os01g65110	POT family protein, expressed	Up-regulated
LOC_Os01g65150	proton-dependent oligopeptide transport, putative, expressed	Down-regulated
LOC_Os01g65169	proton-dependent oligopeptide transport, putative, expressed	Up-regulated
LOC_Os01g65240	transposon protein, putative, Pong sub-class, expressed	Down-regulated
LOC_Os01g65260	amidophosphoribosyltransferase, chloroplast precursor, putative, expressed	Down-regulated	Down-regulated
LOC_Os01g65380	patellin protein, putative, expressed	Up-regulated
LOC_Os01g65480	dnaJ domain containing protein, expressed	Up-regulated
LOC_Os01g65500	chloride channel protein, putative, expressed	Up-regulated
LOC_Os01g65510	OsFBX31 - F-box domain containing protein, expressed	Up-regulated
LOC_Os01g65520	Sad1 / UNC-like C-terminal domain containing protein, putative, expressed	Up-regulated
LOC_Os01g65620	expressed protein	Up-regulated	Up-regulated
LOC_Os01g65700	expressed protein	Up-regulated
LOC_Os01g65710	expressed protein	Up-regulated
LOC_Os01g65800	powdery mildew resistant protein 5, putative, expressed	Down-regulated
LOC_Os01g65830	acyl-desaturase, chloroplast precursor, putative, expressed		Up-regulated
LOC_Os01g65880	nodulin MtN3 family protein, putative, expressed	Down-regulated	Down-regulated
LOC_Os01g65920	F-box/LRR-repeat protein 2, putative, expressed	Up-regulated
LOC_Os01g66000	NADH dehydrogenase I subunit N, putative, expressed	Down-regulated
LOC_Os01g66010	amino acid transporter, putative, expressed	Down-regulated
LOC_Os01g66020	protein kinase family protein, putative, expressed	Down-regulated
LOC_Os01g66030	OsMADS2 - MADS-box family gene with MIKCc type-box, expressed	Down-regulated
LOC_Os01g66040	receptor kinase, putative, expressed		Down-regulated
LOC_Os01g66120	No apical meristem protein, putative, expressed	Up-regulated
LOC_Os01g66250	S-locus-like receptor protein kinase, putative, expressed	Down-regulated	Up-regulated
LOC_Os01g66360	2-C-methyl-D-erythritol 4-phosphate cytidylyltransferase, putative, expressed	Down-regulated
LOC_Os01g66480	expressed protein	Up-regulated
LOC_Os01g66530	ARGOS, putative, expressed	Up-regulated
LOC_Os01g66544	expressed protein	Up-regulated
LOC_Os01g66680	S-domain receptor-like protein kinase, putative, expressed	Down-regulated
LOC_Os01g66730	exosome complex exonuclease RRP40, putative, expressed	Down-regulated
LOC_Os01g66740	inactive receptor kinase At1g27190 precursor, putative, expressed	Down-regulated
LOC_Os01g66820	inactive receptor kinase At1g27190 precursor, putative, expressed	Down-regulated
LOC_Os01g66850	pectinacetylesterase domain containing protein, expressed	Down-regulated
LOC_Os01g66890	BTBZ1 - Bric-a-Brac, Tramtrack, and Broad Complex BTB domain with TAZ zinc finger and Calmodulin-binding domains, expressed	Down-regulated
LOC_Os01g66980	expressed protein	Down-regulated
LOC_Os01g66990	expressed protein	Down-regulated
LOC_Os01g67010	expressed protein	Up-regulated
LOC_Os01g67120	rhodanese-like domain containing protein, putative, expressed	Down-regulated	Down-regulated
LOC_Os01g67190	ribonuclease T2 family domain containing protein, expressed	Down-regulated
LOC_Os01g67200	ribosomal protein L13 family protein, putative, expressed	Down-regulated
LOC_Os01g67350	cysteine protease, putative, expressed		Down-regulated
LOC_Os01g67360	methyltransferase, putative, expressed	Down-regulated	Down-regulated
LOC_Os01g67370	expressed protein	Down-regulated
LOC_Os01g67420	lipase, putative, expressed	Up-regulated
LOC_Os01g67430	lipase, putative, expressed	Down-regulated
LOC_Os01g67490	OTU-like cysteine protease family protein, putative, expressed	Down-regulated
LOC_Os01g67630	peptide transporter PTR2, putative, expressed	Down-regulated
LOC_Os01g67640	PTR-like peptide transporter, putatuve, expressed	Down-regulated
LOC_Os01g67720	ABC1 family domain containing protein, putative, expressed	Down-regulated
LOC_Os01g67730	1-5-phosphoribosyl-5-5-phosphoribosylaminomethylideneaminoimidazole-4-carboxamide isomerase, chloroplast precursor, putative, expressed	Down-regulated
LOC_Os01g67820	exo70 exocyst complex subunit domain containing protein, expressed	Down-regulated
LOC_Os01g68050	transmembrane amino acid transporter protein, putative, expressed	Down-regulated
LOC_Os01g68130	expressed protein	Down-regulated
LOC_Os01g68140	expressed protein		Down-regulated
LOC_Os01g68160	ZOS1-22 - C2H2 zinc finger protein, expressed	Up-regulated
LOC_Os01g68269	expressed protein	Down-regulated
LOC_Os01g68290	expressed protein	Up-regulated
LOC_Os01g68370	B3 DNA binding domain containing protein, expressed	Up-regulated
LOC_Os01g68450	expressed protein	Down-regulated
LOC_Os01g68460	DC1, putative, expressed		Down-regulated
LOC_Os01g68470	expressed protein	Down-regulated
LOC_Os01g68490	tetratricopeptide-like helical, putative, expressed	Down-regulated
LOC_Os01g68570	expressed protein	Up-regulated
LOC_Os01g68650	plant-specific domain TIGR01615 family protein, expressed	Up-regulated
LOC_Os01g68660	cysteine proteinase inhibitor precursor protein, putative, expressed	Up-regulated
LOC_Os01g68700	BHLH transcription factor, putative, expressed	Down-regulated
LOC_Os01g68740	keratin, type I cytoskeletal 9, putative, expressed	Down-regulated
LOC_Os01g68770	selenium-binding protein, putative, expressed	Up-regulated
LOC_Os01g68830	expressed protein	Down-regulated
LOC_Os01g68860	zinc finger C-x8-C-x5-C-x3-H type family protein, expressed	Down-regulated
LOC_Os01g68900	zinc finger, C3HC4 type family protein, expressed	Down-regulated
LOC_Os01g68960	expressed protein	Up-regulated
LOC_Os01g69010	MATE efflux protein, putative, expressed	Down-regulated
LOC_Os01g69070	auxin efflux carrier component, putative, expressed	Down-regulated	Down-regulated
LOC_Os01g69080	acyl-desaturase, chloroplast precursor, putative, expressed	Down-regulated
LOC_Os01g69140	regulatory protein, putative, expressed	Up-regulated
LOC_Os01g69200	regulatory protein, putative, expressed	Down-regulated
LOC_Os01g69270	OsFBO2 - F-box and other domain containing protein, expressed	Down-regulated
LOC_Os01g69830	OsSPL2 - SBP-box gene family member, expressed	Up-regulated
LOC_Os01g69904	expressed protein	Down-regulated
LOC_Os01g69920	histidine kinase, putative, expressed	Up-regulated
LOC_Os01g69960	expressed protein	Down-regulated
LOC_Os01g70050	OsSAUR3 - Auxin-responsive SAUR gene family member, expressed	Down-regulated
LOC_Os01g70210	CRAL/TRIO domain containing protein, expressed	Down-regulated
LOC_Os01g70260	receptor-like protein kinase 2 precursor, putative, expressed	Down-regulated
LOC_Os01g70340	expressed protein	Down-regulated	Down-regulated
LOC_Os01g70400	expressed protein	Down-regulated
LOC_Os01g70500	expressed protein	Up-regulated
LOC_Os01g70540	retrotransposon protein, putative, unclassified, expressed	Down-regulated
LOC_Os01g70560	expressed protein	Down-regulated
LOC_Os01g70600	DUF567 domain containing protein, putative, expressed	Down-regulated
LOC_Os01g70690	RALFL1 - Rapid ALkalinization Factor RALF family protein precursor, putative, expressed		Up-regulated
LOC_Os01g70730	flowering promoting factor-like 1, putative, expressed	Down-regulated	Down-regulated
LOC_Os01g70840	esterase, putative, expressed	Down-regulated
LOC_Os01g70860	esterase, putative, expressed	Up-regulated
LOC_Os01g70920	cullin-1, putative, expressed	Up-regulated
LOC_Os01g70930	leucoanthocyanidin dioxygenase, putative, expressed	Down-regulated
LOC_Os01g71170	classical arabinogalactan protein 26 precursor, putative, expressed	Up-regulated
LOC_Os01g71180	pentatricopeptide repeat protein PPR1106-17, putative, expressed	Down-regulated
LOC_Os01g71190	photosystem II reaction center PSB28 protein, chloroplast precursor, putative, expressed	Down-regulated
LOC_Os01g71220	zinc finger protein, putative, expressed	Down-regulated
LOC_Os01g71270	eukaryotic peptide chain release factor subunit 1-1, putative, expressed	Up-regulated
LOC_Os01g71280	glycerol-3-phosphate dehydrogenase, putative, expressed	Down-regulated
LOC_Os01g71340	glycosyl hydrolases family 17, putative, expressed	Down-regulated
LOC_Os01g71350	glycosyl hydrolases family 17, putative, expressed		Up-regulated
LOC_Os01g71360	expressed protein	Down-regulated
LOC_Os01g71420	Ser/Thr protein phosphatase family protein, putative, expressed		Down-regulated
LOC_Os01g71620	expressed protein	Down-regulated
LOC_Os01g71624	expressed protein	Up-regulated
LOC_Os01g71670	glycosyl hydrolases family 17, putative, expressed	Up-regulated
LOC_Os01g71680	glycosyl hydrolases family 17, putative, expressed	Up-regulated
LOC_Os01g71690	recA protein, expressed	Up-regulated
LOC_Os01g71710	amino acid permease family protein, putative, expressed	Down-regulated
LOC_Os01g71760	amino acid permease family protein, putative, expressed	Up-regulated
LOC_Os01g71780	WD domain, G-beta repeat domain containing protein, expressed	Down-regulated
LOC_Os01g71810	glycosyl hydrolases family 17, putative, expressed	Down-regulated
LOC_Os01g71820	glycosyl hydrolases family 17, putative, expressed	Up-regulated	Up-regulated
LOC_Os01g71830	glycosyl hydrolases family 17, putative, expressed	Up-regulated	Up-regulated
LOC_Os01g71860	glycosyl hydrolases family 17, putative, expressed	Up-regulated	Up-regulated
LOC_Os01g72009	expressed protein	Up-regulated
LOC_Os01g72100	OsCML10 - Calmodulin-related calcium sensor protein, expressed	Down-regulated
LOC_Os01g72140	glutathione S-transferase, putative, expressed	Down-regulated
LOC_Os01g72150	glutathione S-transferase, putative, expressed		Up-regulated
LOC_Os01g72190	expressed protein	Up-regulated
LOC_Os01g72205	proline synthetase co-transcribed bacterial homolog protein, putative, expressed	Down-regulated
LOC_Os01g72210	early-responsive to dehydration protein-related, putative, expressed	Up-regulated
LOC_Os01g72230	stromal membrane-associated protein, putative, expressed	Down-regulated
LOC_Os01g72250	uridine 5-monophosphate synthase, putative, expressed	Up-regulated
LOC_Os01g72270	cytochrome P450, putative, expressed	Up-regulated	Up-regulated
LOC_Os01g72290	expressed protein	Down-regulated	Down-regulated
LOC_Os01g72370	helix-loop-helix DNA-binding domain containing protein, expressed	Down-regulated
LOC_Os01g72460	NADPH quinone oxidoreductase, putative, expressed	Up-regulated	Up-regulated
LOC_Os01g72490	LRP1, putative, expressed		Up-regulated
LOC_Os01g72520	phosphoesterase family protein, putative, expressed	Up-regulated
LOC_Os01g72530	OsCML31 - Calmodulin-related calcium sensor protein, expressed	Up-regulated	Up-regulated
LOC_Os01g72610	glycosyltransferase, putative, expressed	Up-regulated
LOC_Os01g72710	expressed protein	Down-regulated
LOC_Os01g72810	secreted glycoprotein, putative, expressed	Up-regulated
LOC_Os01g72900	abscisic stress-ripening, putative, expressed	Up-regulated
LOC_Os01g72910	abscisic stress-ripening, putative, expressed	Up-regulated
LOC_Os01g72950	expressed protein	Down-regulated
LOC_Os01g72970	DUF630/DUF632 domains containing protein, putative, expressed	Up-regulated
LOC_Os01g73005	expressed protein		Up-regulated
LOC_Os01g73110	expressed protein	Up-regulated	Up-regulated
LOC_Os01g73200	peroxidase precursor, putative, expressed		Up-regulated
LOC_Os01g73300	VAMP-like protein YKT62, putative, expressed	Up-regulated
LOC_Os01g73310	actin, putative, expressed	Down-regulated
LOC_Os01g73390	expressed protein		Up-regulated
LOC_Os01g73490	expressed protein	Down-regulated
LOC_Os01g73540	YGGT family protein, putative, expressed		Down-regulated
LOC_Os01g73590	transporter family protein, putative, expressed	Up-regulated
LOC_Os01g73680	aspartyl aminopeptidase, putative, expressed	Down-regulated
LOC_Os01g73770	dehydration-responsive element-binding protein, putative, expressed	Down-regulated
LOC_Os01g74020	MYB family transcription factor, putative, expressed	Up-regulated
LOC_Os01g74110	metal cation transporter, putative, expressed	Down-regulated
LOC_Os01g74146	WD repeat-containing protein, putative, expressed	Up-regulated
LOC_Os01g74160	carboxyl-terminal peptidase, putative, expressed	Down-regulated	Down-regulated
LOC_Os01g74170	expressed protein		Down-regulated
LOC_Os01g74300	metallothionein, putative, expressed	Down-regulated	Down-regulated
LOC_Os01g74370	domain of unknown function DUF966 domain containing protein, expressed	Up-regulated	Up-regulated
LOC_Os01g74410	MYB family transcription factor, putative, expressed		Down-regulated
LOC_Os01g74480	cupin domain containing protein, expressed	Up-regulated
LOC_Os01g74490	heavy metal-associated domain containing protein, expressed	Up-regulated
LOC_Os01g74550	transposon protein, putative, unclassified, expressed	Down-regulated
LOC_Os01g74670	expressed protein	Down-regulated
LOC_Os02g01060	harpin-induced protein 1 domain containing protein, expressed	Down-regulated
LOC_Os02g01100	transmembrane amino acid transporter protein, putative, expressed	Up-regulated	Up-regulated
LOC_Os02g01130	expressed protein	Down-regulated
LOC_Os02g01150	erythronate-4-phosphate dehydrogenase domain containing protein, expressed	Down-regulated
LOC_Os02g01210	amino acid transporter, putative, expressed	Down-regulated
LOC_Os02g01290	expressed protein	Up-regulated	Up-regulated
LOC_Os02g01326	auxin-induced protein 5NG4, putative, expressed	Up-regulated	Up-regulated
LOC_Os02g01332	ribosomal protein L6, putative, expressed	Up-regulated
LOC_Os02g01340	ferredoxin--NADP reductase, chloroplast precursor, putative, expressed	Down-regulated
LOC_Os02g01365	expressed protein	Up-regulated
LOC_Os02g01510	lactate/malate dehydrogenase, putative, expressed	Down-regulated
LOC_Os02g01540	ribosomal protein, putative, expressed	Down-regulated
LOC_Os02g01590	glycosyl hydrolases, putative, expressed		Down-regulated
LOC_Os02g01700	RNA recognition motif containing protein, putative, expressed	Up-regulated
LOC_Os02g01780	expressed protein	Down-regulated
LOC_Os02g01825	retrotransposon protein, putative, unclassified, expressed		Up-regulated
LOC_Os02g01930	expressed protein	Down-regulated
LOC_Os02g02000	cytochrome P450, putative, expressed	Down-regulated	Down-regulated
LOC_Os02g02030	expressed protein	Down-regulated
LOC_Os02g02120	OsWAK11 - OsWAK receptor-like protein kinase, expressed		Down-regulated
LOC_Os02g02210	aminotransferase, putative, expressed	Up-regulated	Up-regulated
LOC_Os02g02230	cytochrome P450, putative, expressed		Up-regulated
LOC_Os02g02240	expressed protein		Up-regulated
LOC_Os02g02275	expressed protein		Up-regulated
LOC_Os02g02310	auxin-induced protein 5NG4, putative, expressed	Down-regulated
LOC_Os02g02320	OsSCP6 - Putative Serine Carboxypeptidase homologue, expressed	Up-regulated
LOC_Os02g02380	suppressor of phythchrome A, putative, expressed	Down-regulated
LOC_Os02g02400	catalase isozyme A, putative, expressed	Down-regulated
LOC_Os02g02460	transposon protein, putative, unclassified, expressed	Down-regulated
LOC_Os02g02470	oxidoreductase, short chain dehydrogenase/reductase family domain containing protein, expressed	Down-regulated
LOC_Os02g02524	canopy homolog 2 precursor, putative, expressed		Up-regulated
LOC_Os02g02730	expressed protein	Up-regulated	Up-regulated
LOC_Os02g02800	AGAP001222-PA, putative, expressed		Up-regulated
LOC_Os02g02810	expressed protein	Up-regulated
LOC_Os02g02910	expressed protein	Down-regulated
LOC_Os02g02930	terpene synthase, putative, expressed	Down-regulated	Down-regulated
LOC_Os02g02970	expressed protein	Up-regulated
LOC_Os02g03020	EF hand family protein, putative, expressed	Up-regulated
LOC_Os02g03030	ATXR, putative, expressed	Up-regulated
LOC_Os02g03060	cyclin-dependent kinase A-2, putative, expressed	Down-regulated
LOC_Os02g03210	FAD-binding and arabino-lactone oxidase domains containing protein, putative, expressed	Down-regulated
LOC_Os02g03280	transmembrane BAX inhibitor motif-containing protein, putative, expressed		Up-regulated
LOC_Os02g03294	cyclin, putative, expressed		Down-regulated
LOC_Os02g03310	KH domain containing protein, putative, expressed	Up-regulated
LOC_Os02g03330	expressed protein	Down-regulated
LOC_Os02g03390	expressed protein	Up-regulated
LOC_Os02g03400	microtubule associated protein, putative, expressed	Down-regulated
LOC_Os02g03560	expressed protein	Up-regulated
LOC_Os02g03570	hsp20/alpha crystallin family protein, putative, expressed	Down-regulated
LOC_Os02g03580	transcription factor, putative, expressed	Down-regulated
LOC_Os02g03670	expressed protein	Down-regulated
LOC_Os02g03740	pyridoxal biosynthesis protein PDX2, putative, expressed	Down-regulated
LOC_Os02g03960	CPuORF1 - conserved peptide uORF-containing transcript, expressed	Down-regulated
LOC_Os02g04160	transcription elongation factor 1, putative, expressed	Up-regulated
LOC_Os02g04170	L-aspartate oxidase 1, putative, expressed	Down-regulated
LOC_Os02g04325	expressed protein	Down-regulated
LOC_Os02g04340	NIN-like protein 2, putative, expressed	Up-regulated	Up-regulated
LOC_Os02g04510	UOS1, putative, expressed	Down-regulated
LOC_Os02g04540	retrotransposon protein, putative, unclassified, expressed	Down-regulated
LOC_Os02g04550	expressed protein	Down-regulated
LOC_Os02g04630	sodium/calcium exchanger protein, putative, expressed	Up-regulated
LOC_Os02g04640	Myb-like DNA-binding domain containing protein, putative, expressed	Up-regulated
LOC_Os02g04650	activator of 90 kDa heat shock protein ATPase homolog, putative, expressed		Up-regulated
LOC_Os02g04755	transposon protein, putative, unclassified, expressed	Down-regulated
LOC_Os02g04760	cycloartenol synthase, putative, expressed		Down-regulated
LOC_Os02g04780	expressed protein	Up-regulated	Up-regulated
LOC_Os02g05190	expressed protein	Down-regulated	Up-regulated
LOC_Os02g05520	expressed protein	Down-regulated
LOC_Os02g05540	expressed protein	Up-regulated	Up-regulated
LOC_Os02g05550	retrotransposon protein, putative, Ty1-copia subclass, expressed	Up-regulated	Up-regulated
LOC_Os02g05600	expressed protein	Up-regulated
LOC_Os02g05640	homeobox associated leucine zipper, putative, expressed	Down-regulated
LOC_Os02g05710	expressed protein	Up-regulated
LOC_Os02g05744	endoglucanase, putative, expressed	Down-regulated
LOC_Os02g05820	protein kinase domain containing protein, expressed		Up-regulated
LOC_Os02g05920	phytosulfokine receptor precursor, putative, expressed	Down-regulated
LOC_Os02g05970	phytosulfokine receptor precursor, putative, expressed		Up-regulated
LOC_Os02g06130	phytosulfokine receptor precursor, putative, expressed		Up-regulated
LOC_Os02g06160	cysteine-rich receptor-like protein kinase 16 precursor, putative, expressed	Down-regulated
LOC_Os02g06170	expressed protein	Up-regulated
LOC_Os02g06300	GTP-binding protein lepA, putative, expressed	Down-regulated
LOC_Os02g06360	uncharacterized protein CPn_0526/CP_0226/CPj0526/CpB0547, putative, expressed	Down-regulated	Down-regulated
LOC_Os02g06410	CBS domain containing membrane protein, putative, expressed	Up-regulated
LOC_Os02g06440	expressed protein	Down-regulated
LOC_Os02g06490	vacuolar protein sorting-associated protein 4, putative, expressed		Up-regulated
LOC_Os02g06610	expressed protein	Down-regulated	Down-regulated
LOC_Os02g06630	peroxidase precursor, putative, expressed	Up-regulated
LOC_Os02g06640	ubiquitin family protein, putative, expressed	Up-regulated
LOC_Os02g06970	expressed protein	Up-regulated
LOC_Os02g07170	MYB family transcription factor, putative, expressed	Up-regulated	Up-regulated
LOC_Os02g07690	VQ domain containing protein, putative, expressed		Up-regulated
LOC_Os02g07900	ANTH/ENTH domain containing protein, putative, expressed	Up-regulated
LOC_Os02g07930	B-box zinc finger family protein, putative, expressed		Up-regulated
LOC_Os02g08110	membrane associated DUF588 domain containing protein, putative, expressed	Down-regulated
LOC_Os02g08170	GDU1, putative, expressed	Up-regulated
LOC_Os02g08440	WRKY71, expressed		Up-regulated
LOC_Os02g08530	protein kinase family protein, putative, expressed	Down-regulated
LOC_Os02g09120	isoleucyl-tRNA synthetase, cytoplasmic, putative, expressed		Up-regulated
LOC_Os02g09250	cytochrome P450 71D10, putative, expressed		Up-regulated
LOC_Os02g09410	cytochrome P450, putative, expressed		Down-regulated
LOC_Os02g09440	expressed protein	Down-regulated
LOC_Os02g09590	ribosome, putative, expressed	Down-regulated
LOC_Os02g09620	GDSL-like lipase/acylhydrolase, putative, expressed	Down-regulated
LOC_Os02g09630	GA20292-PA, putative, expressed	Down-regulated
LOC_Os02g09660	expressed protein	Up-regulated
LOC_Os02g09750	lycopene beta cyclase, chloroplast precursor, putative, expressed	Down-regulated
LOC_Os02g09810	amino acid transporter, putative, expressed	Up-regulated	Up-regulated
LOC_Os02g09830	bZIP transcription factor domain containing protein, expressed	Up-regulated	Up-regulated
LOC_Os02g09930	CSLA1 - cellulose synthase-like family A; mannan synthase, expressed		Down-regulated
LOC_Os02g09940	peroxiredoxin, putative, expressed	Down-regulated
LOC_Os02g10000	zinc-binding protein, putative, expressed	Down-regulated
LOC_Os02g10310	fumarylacetoacetase, putative, expressed	Up-regulated
LOC_Os02g10350	MLO domain containing protein, putative, expressed	Down-regulated
LOC_Os02g10450	expressed protein	Down-regulated
LOC_Os02g10470	EF hand family protein, putative, expressed	Up-regulated
LOC_Os02g10520	OsSub12 - Putative Subtilisin homologue, expressed	Down-regulated
LOC_Os02g10550	expressed protein	Up-regulated
LOC_Os02g10590	peptidyl-prolyl cis-trans isomerase, FKBP-type, putative, expressed	Down-regulated
LOC_Os02g10730	expressed protein	Up-regulated
LOC_Os02g10830	serine acetyltransferase protein, putative, expressed	Down-regulated
LOC_Os02g10860	bZIP transcription factor domain containing protein, expressed	Down-regulated
LOC_Os02g10880	UDP-glucoronosyl and UDP-glucosyl transferase domain containing protein, expressed	Up-regulated
LOC_Os02g10990	FAD binding domain of DNA photolyase domain containing protein, expressed	Down-regulated
LOC_Os02g11020	cytochrome P450 72A1, putative, expressed	Down-regulated
LOC_Os02g11070	3-ketoacyl-CoA synthase, putative, expressed	Up-regulated
LOC_Os02g11640	UDP-glucoronosyl and UDP-glucosyl transferase, putative, expressed	Down-regulated
LOC_Os02g11700	cytokinin-O-glucosyltransferase 3, putative, expressed	Down-regulated
LOC_Os02g11770	expressed protein	Down-regulated	Down-regulated
LOC_Os02g11790	OsFBK4 - F-box domain and kelch repeat containing protein, expressed	Down-regulated
LOC_Os02g11859	expressed protein	Up-regulated	Up-regulated
LOC_Os02g11870	expressed protein	Up-regulated
LOC_Os02g11920	hypothetical protein	Up-regulated
LOC_Os02g11960	ABC transporter, ATP-binding protein, putative, expressed	Down-regulated
LOC_Os02g11980	receptor-like protein kinase precursor, putative, expressed		Down-regulated
LOC_Os02g12050	hypothetical protein		Down-regulated
LOC_Os02g12070	expressed protein	Down-regulated
LOC_Os02g12100	expressed protein	Down-regulated
LOC_Os02g12150	expressed protein	Up-regulated
LOC_Os02g12250	expressed protein	Down-regulated
LOC_Os02g12270	expressed protein	Up-regulated	Up-regulated
LOC_Os02g12280	expressed protein	Down-regulated
LOC_Os02g12350	histone deacetylase, putative, expressed	Up-regulated	Up-regulated
LOC_Os02g12380	histone deacetylase, putative, expressed	Up-regulated	Up-regulated
LOC_Os02g12480	expressed protein	Down-regulated
LOC_Os02g12510	expressed protein		Down-regulated
LOC_Os02g12680	cytochrome P450, putative, expressed	Up-regulated	Up-regulated
LOC_Os02g12750	tetraspanin family protein, putative, expressed	Up-regulated
LOC_Os02g12790	GATA zinc finger domain containing protein, expressed	Down-regulated
LOC_Os02g12820	helix-loop-helix DNA-binding domain containing protein, expressed	Down-regulated
LOC_Os02g12890	cytochrome P450, putative, expressed	Down-regulated
LOC_Os02g12900	cysteine synthase, putative, expressed	Down-regulated
LOC_Os02g13170	mitochondrial carrier protein, putative, expressed	Down-regulated
LOC_Os02g13190	F-box family protein, putative, expressed	Down-regulated
LOC_Os02g13220	F-box family protein, putative, expressed		Up-regulated
LOC_Os02g13330	bet v I allergen family protein, putative, expressed	Down-regulated
LOC_Os02g13350	hydrolase, NUDIX family, domain containing protein, expressed	Down-regulated
LOC_Os02g13380	early nodulin 93 ENOD93 protein, putative, expressed		Up-regulated
LOC_Os02g13500	transposon protein, putative, unclassified, expressed		Down-regulated
LOC_Os02g13570	kinesin motor protein-related, putative, expressed	Down-regulated
LOC_Os02g13600	expressed protein	Up-regulated
LOC_Os02g13780	receptor-like protein kinase 2 precursor, putative, expressed		Up-regulated
LOC_Os02g13800	HSF-type DNA-binding domain containing protein, expressed	Up-regulated
LOC_Os02g13840	citrate synthase, putative, expressed	Up-regulated
LOC_Os02g13900	BES1/BZR1 homolog protein, putative, expressed		Up-regulated
LOC_Os02g13970	Complex I intermediate-associated protein 30 domain containing protein, putative, expressed	Down-regulated
LOC_Os02g14100	retrotransposon protein, putative, unclassified, expressed		Down-regulated
LOC_Os02g14170	peroxidase precursor, putative, expressed	Down-regulated
LOC_Os02g14430	peroxidase precursor, putative, expressed		Up-regulated
LOC_Os02g14440	peroxidase precursor, putative, expressed	Down-regulated
LOC_Os02g14480	receptor-like kinase, putative, expressed	Up-regulated	Up-regulated
LOC_Os02g14490	MYB family transcription factor, putative, expressed	Down-regulated
LOC_Os02g14760	CID11, putative, expressed	Up-regulated
LOC_Os02g14840	potassium channel KAT1, putative, expressed	Down-regulated
LOC_Os02g14910	bZIP transcription factor family protein, putative, expressed	Down-regulated
LOC_Os02g14980	calcium-binding EF hand family protein, putative, expressed	Up-regulated
LOC_Os02g15060	zinc finger, C3HC4 type domain containing protein, expressed		Down-regulated
LOC_Os02g15110	zinc finger, C3HC4 type domain containing protein, expressed	Up-regulated
LOC_Os02g15250	late embryogenesis abundant domain-containing protein, putative, expressed	Up-regulated
LOC_Os02g15290	VQ domain containing protein, putative, expressed	Down-regulated
LOC_Os02g15500	plant protein of unknown function domain containing protein, expressed	Up-regulated
LOC_Os02g15550	spermidine synthase, putative, expressed	Up-regulated
LOC_Os02g15560	transposon protein, putative, Mutator sub-class, expressed	Up-regulated	Up-regulated
LOC_Os02g15660	tetratricopeptide repeat, putative, expressed	Down-regulated	Down-regulated
LOC_Os02g15670	expressed protein	Down-regulated
LOC_Os02g15740	expressed protein	Up-regulated
LOC_Os02g15750	expressed protein	Down-regulated
LOC_Os02g15860	expressed protein	Up-regulated
LOC_Os02g15930	expressed protein	Up-regulated
LOC_Os02g16030	harpin-induced protein 1 domain containing protein, expressed	Down-regulated
LOC_Os02g16060	RGA-1, putative, expressed	Down-regulated
LOC_Os02g16480	nucleolar transcription factor 1, putative, expressed	Up-regulated
LOC_Os02g16490	expressed protein	Up-regulated
LOC_Os02g16500	expressed protein	Up-regulated
LOC_Os02g16560	early light-induced protein, chloroplast precursor, putative, expressed	Down-regulated
LOC_Os02g16730	expansin precursor, putative, expressed	Down-regulated
LOC_Os02g16909	dynein light chain type 1 domain containing protein, expressed	Up-regulated
LOC_Os02g16940	OsSub13 - Putative Subtilisin homologue, expressed	Up-regulated	Up-regulated
LOC_Os02g17000	OsSub14 - Putative Subtilisin homologue, expressed	Down-regulated	Up-regulated
LOC_Os02g17350	VHS and GAT domain containing protein, expressed	Down-regulated
LOC_Os02g17390	3-hydroxyacyl-CoA dehydrogenase, putative, expressed	Up-regulated
LOC_Os02g17400	leucine rich repeat protein, putative, expressed	Up-regulated
LOC_Os02g17710	receptor-like protein kinase 5 precursor, putative, expressed	Down-regulated	Down-regulated
LOC_Os02g17750	transposon protein, putative, CACTA, En/Spm sub-class, expressed		Down-regulated
LOC_Os02g17780	ent-kaurene synthase, chloroplast precursor, putative, expressed	Down-regulated
LOC_Os02g17920	glyoxalase family protein, putative, expressed	Down-regulated
LOC_Os02g17940	leucoanthocyanidin dioxygenase, putative, expressed	Down-regulated
LOC_Os02g17970	AGC_PKA/PKG_like.1 - ACG kinases include homologs to PKA, PKG and PKC, expressed	Down-regulated
LOC_Os02g18150	expressed protein		Down-regulated
LOC_Os02g18410	salt stress root protein RS1, putative, expressed	Down-regulated
LOC_Os02g18450	GTP-binding protein typA/bipA, putative, expressed	Down-regulated
LOC_Os02g18460	NAM, putative, expressed	Down-regulated
LOC_Os02g18540	uncharacterized Cys-rich domain containing protein, putative, expressed	Down-regulated
LOC_Os02g19640	IQ calmodulin-binding motif family protein, putative, expressed		Down-regulated
LOC_Os02g19720	retrotransposon protein, putative, unclassified, expressed	Up-regulated
LOC_Os02g19890	stripe rust resistance protein Yr10, putative, expressed	Down-regulated
LOC_Os02g19950	expressed protein	Down-regulated
LOC_Os02g19970	aminotransferase, classes I and II, domain containing protein, expressed		Down-regulated
LOC_Os02g19980	expressed protein	Down-regulated
LOC_Os02g19990	reticulon domain containing protein, putative, expressed	Up-regulated
LOC_Os02g20000	expressed protein	Down-regulated
LOC_Os02g20150	expressed protein	Down-regulated
LOC_Os02g20700	expressed protein	Up-regulated
LOC_Os02g20850	ras-related protein, putative, expressed	Down-regulated
LOC_Os02g20960	hypothetical protein	Up-regulated	Up-regulated
LOC_Os02g20970	C2 domain containing protein, putative, expressed	Up-regulated
LOC_Os02g21009	sodium/calcium exchanger protein, putative, expressed	Down-regulated
LOC_Os02g21070	PPR repeat domain containing protein, putative, expressed	Down-regulated
LOC_Os02g21090	CPuORF33 - conserved peptide uORF-containing transcript, expressed	Down-regulated
LOC_Os02g21350	pleiotropic drug resistance protein 5, putative, expressed	Down-regulated
LOC_Os02g21590	retrotransposon, putative, centromere-specific, expressed	Down-regulated
LOC_Os02g21750	MDR-like ABC transporter, putative, expressed	Down-regulated
LOC_Os02g21790	retrotransposon protein, putative, unclassified, expressed	Down-regulated
LOC_Os02g21810	cytochrome P450 51, putative, expressed	Down-regulated	Down-regulated
LOC_Os02g21920	CPuORF24 - conserved peptide uORF-containing transcript, expressed	Up-regulated	Up-regulated
LOC_Os02g22100	OsRhmbd6 - Putative Rhomboid homologue, expressed	Down-regulated
LOC_Os02g22110	expressed protein	Down-regulated	Down-regulated
LOC_Os02g22160	DNA binding protein, putative, expressed	Up-regulated	Up-regulated
LOC_Os02g22650	glycosyltransferase, putative, expressed	Down-regulated
LOC_Os02g22680	integral membrane protein DUF6 containing protein, expressed	Down-regulated
LOC_Os02g22820	expressed protein	Up-regulated
LOC_Os02g24270	retrotransposon protein, putative, unclassified, expressed	Down-regulated
LOC_Os02g24390	expressed protein		Up-regulated
LOC_Os02g24430	expressed protein		Up-regulated
LOC_Os02g24632	photosystem II 44 kDa reaction center protein, putative, expressed		Up-regulated
LOC_Os02g24720	LTPL21 - Protease inhibitor/seed storage/LTP family protein precursor, expressed		Down-regulated
LOC_Os02g25620	expressed protein	Down-regulated
LOC_Os02g25680	expressed protein	Up-regulated
LOC_Os02g25780	expressed protein	Up-regulated
LOC_Os02g26260	expressed protein	Up-regulated	Up-regulated
LOC_Os02g26270	retrotransposon protein, putative, unclassified, expressed	Up-regulated
LOC_Os02g26280	retrotransposon protein, putative, unclassified, expressed	Up-regulated	Up-regulated
LOC_Os02g26400	nuclease, EndA/NucM family protein, expressed	Down-regulated
LOC_Os02g26430	WRKY42, expressed	Up-regulated	Up-regulated
LOC_Os02g26470	expressed protein	Up-regulated
LOC_Os02g26480	OsSCP7 - Putative Serine Carboxypeptidase homologue, expressed	Up-regulated
LOC_Os02g26720	Inositol 1, 3, 4-trisphosphate 5/6-kinase, putative, expressed	Up-regulated	Up-regulated
LOC_Os02g26770	cytochrome P450, putative, expressed	Down-regulated
LOC_Os02g26810	cytochrome P450, putative, expressed		Up-regulated
LOC_Os02g26860	START domain containing protein, putative, expressed	Down-regulated
LOC_Os02g27000	ATP-binding region, ATPase-like domain containing protein, expressed	Up-regulated
LOC_Os02g27100	expressed protein		Down-regulated
LOC_Os02g27210	hypothetical protein	Down-regulated
LOC_Os02g27340	riboflavin biosynthesis protein ribD, putative, expressed		Up-regulated
LOC_Os02g27350	expressed protein	Up-regulated	Up-regulated
LOC_Os02g27360	aspartic proteinase-like protein 2 precursor, putative, expressed	Up-regulated
LOC_Os02g27500	Leucine Rich Repeat family protein, expressed	Down-regulated
LOC_Os02g27592	expressed protein	Down-regulated
LOC_Os02g28040	lipase, putative, expressed	Up-regulated
LOC_Os02g28074	XRN 5-3 exonuclease N-terminus family protein, expressed	Down-regulated
LOC_Os02g28110	ornithine decarboxylase, putative, expressed	Up-regulated
LOC_Os02g28140	expressed protein		Down-regulated
LOC_Os02g28170	transferase family protein, putative, expressed	Up-regulated
LOC_Os02g28220	transferase family protein, putative, expressed	Up-regulated
LOC_Os02g28334	expressed protein	Up-regulated
LOC_Os02g28830	tetratricopeptide repeat domain containing protein, expressed	Up-regulated
LOC_Os02g29150	OsFBO11 - F-box and other domain containing protein, expressed	Up-regulated
LOC_Os02g29370	transposon protein, putative, Mariner sub-class, expressed	Up-regulated
LOC_Os02g29590	expressed protein	Up-regulated
LOC_Os02g29700	retrotransposon, putative, centromere-specific, expressed	Up-regulated
LOC_Os02g29774	expressed protein	Up-regulated
LOC_Os02g30080	cytochrome P450, putative, expressed	Down-regulated
LOC_Os02g30100	cytochrome P450, putative, expressed	Up-regulated	Up-regulated
LOC_Os02g30190	expressed protein	Down-regulated
LOC_Os02g30240	expressed protein	Up-regulated	Up-regulated
LOC_Os02g30300	MYND finger family protein, expressed	Up-regulated
LOC_Os02g30420	expressed protein	Down-regulated
LOC_Os02g30470	expressed protein	Up-regulated
LOC_Os02g30610	expressed protein	Up-regulated	Up-regulated
LOC_Os02g30700	MYB family transcription factor, putative, expressed	Up-regulated
LOC_Os02g30770	transposon protein, putative, CACTA, En/Spm sub-class, expressed		Down-regulated
LOC_Os02g30780	LGC1, putative, expressed		Up-regulated
LOC_Os02g30790	SAR DNA-binding protein-like, putative, expressed		Up-regulated
LOC_Os02g30910	nodulin MtN3 family protein, putative, expressed	Up-regulated
LOC_Os02g31030	glycerophosphoryl diester phosphodiesterase family protein, putative, expressed		Up-regulated
LOC_Os02g31050	expressed protein	Up-regulated
LOC_Os02g31070	expressed protein	Down-regulated
LOC_Os02g31074	expressed protein	Down-regulated
LOC_Os02g31220	expressed protein	Up-regulated
LOC_Os02g31845	expressed protein	Up-regulated
LOC_Os02g31867	expressed protein	Down-regulated
LOC_Os02g31890	ZOS2-08 - C2H2 zinc finger protein, expressed	Down-regulated
LOC_Os02g31922	expressed protein	Down-regulated
LOC_Os02g31924	expressed protein	Down-regulated
LOC_Os02g32009	expressed protein	Down-regulated
LOC_Os02g32060	hydrolase, NUDIX family, domain containing protein, expressed		Up-regulated
LOC_Os02g32140	AP2 domain containing protein, expressed	Up-regulated	Up-regulated
LOC_Os02g32250	retrotransposon protein, putative, unclassified, expressed	Down-regulated
LOC_Os02g32320	expressed protein		Up-regulated
LOC_Os02g32380	expressed protein	Down-regulated
LOC_Os02g32420	protein binding protein, putative, expressed	Down-regulated
LOC_Os02g32450	expressed protein	Up-regulated
LOC_Os02g32465	expressed protein	Up-regulated
LOC_Os02g32520	ERD1 protein, chloroplast precursor, putative, expressed	Up-regulated	Up-regulated
LOC_Os02g32580	expressed protein	Up-regulated
LOC_Os02g32600	expressed protein		Up-regulated
LOC_Os02g32610	protein kinase domain containing protein, expressed	Down-regulated	Up-regulated
LOC_Os02g32615	expressed protein	Down-regulated	Up-regulated
LOC_Os02g32620	PAN domain-containing protein At5g03700 precursor, putative, expressed		Up-regulated
LOC_Os02g32660	1,4-alpha-glucan-branching enzyme, chloroplast precursor, putative, expressed	Up-regulated	Up-regulated
LOC_Os02g32770	cytochrome P450, putative, expressed	Down-regulated
LOC_Os02g32780	pentatricopeptide, putative, expressed	Down-regulated	Down-regulated
LOC_Os02g32970	hydrolase, alpha/beta fold family protein, putative, expressed	Up-regulated	Up-regulated
LOC_Os02g32980	Cupin domain containing protein, expressed		Up-regulated
LOC_Os02g33000	glycosyl hydrolases family 17, putative, expressed		Up-regulated
LOC_Os02g33010	expressed protein	Down-regulated
LOC_Os02g33070	expressed protein	Up-regulated
LOC_Os02g33240	OsFBX51 - F-box domain containing protein, expressed	Down-regulated
LOC_Os02g33310	OsFBD7 - F-box and FBD domain containing protein, expressed	Down-regulated
LOC_Os02g33330	expressed protein	Up-regulated
LOC_Os02g33380	pectinesterase inhibitor domain containing protein, putative, expressed	Up-regulated
LOC_Os02g33550	harpin-induced protein 1 domain containing protein, expressed	Down-regulated	Down-regulated
LOC_Os02g33590	U-box domain-containing protein, putative, expressed		Up-regulated
LOC_Os02g33670	expressed protein	Up-regulated
LOC_Os02g33680	U-box domain containing protein, expressed		Up-regulated
LOC_Os02g33705	expressed protein	Down-regulated
LOC_Os02g33710	decarboxylase, putative, expressed	Up-regulated
LOC_Os02g34250	expressed protein	Up-regulated	Up-regulated
LOC_Os02g34260	AP2 domain containing protein, expressed	Up-regulated
LOC_Os02g34380	retrotransposon protein, putative, LINE subclass, expressed		Down-regulated
LOC_Os02g34430	serine/threonine-protein kinase, putative, expressed		Down-regulated
LOC_Os02g34580	ammonium transporter protein, putative, expressed	Down-regulated
LOC_Os02g34600	CAMK_CAMK_like.13 - CAMK includes calcium/calmodulin depedent protein kinases, expressed	Up-regulated
LOC_Os02g34610	expressed protein	Up-regulated
LOC_Os02g34640	expressed protein		Down-regulated
LOC_Os02g34790	receptor-like protein kinase 5 precursor, putative, expressed		Down-regulated
LOC_Os02g34800	leucine-rich repeat receptor protein kinase EXS precursor, putative, expressed		Up-regulated
LOC_Os02g34860	Regulator of chromosome condensation domain containing protein, expressed	Down-regulated
LOC_Os02g34870	expressed protein	Down-regulated
LOC_Os02g34930	expressed protein	Down-regulated
LOC_Os02g34970	no apical meristem protein, putative, expressed	Up-regulated
LOC_Os02g34990	ACT domain containing protein, putative, expressed	Down-regulated
LOC_Os02g35020	glycosyl transferase, putative, expressed	Up-regulated
LOC_Os02g35180	OsRR2 type-A response regulator, expressed	Down-regulated
LOC_Os02g35320	expressed protein	Down-regulated
LOC_Os02g35460	ZOS2-10 - C2H2 zinc finger protein, expressed	Down-regulated
LOC_Os02g35490	MLO domain containing protein, putative, expressed		Up-regulated
LOC_Os02g35660	PTF1, putative, expressed	Up-regulated
LOC_Os02g35770	homeobox associated leucine zipper, putative, expressed	Up-regulated
LOC_Os02g35870	galactosyltransferase, putative, expressed	Up-regulated
LOC_Os02g35940	gibberellin receptor GID1L2, putative, expressed	Up-regulated
LOC_Os02g35970	BTBN2 - Bric-a-Brac, Tramtrack, Broad Complex BTB domain with non-phototropic hypocotyl 3 NPH3 and coiled-coil domains, expressed	Down-regulated
LOC_Os02g36000	zinc finger protein, putative, expressed	Down-regulated
LOC_Os02g36020	transposon protein, putative, CACTA, En/Spm sub-class, expressed	Up-regulated	Up-regulated
LOC_Os02g36030	cytochrome P450, putative, expressed	Down-regulated	Up-regulated
LOC_Os02g36190	cytochrome P450, putative, expressed		Up-regulated
LOC_Os02g36210	ent-kaurene synthase, chloroplast precursor, putative, expressed	Down-regulated	Up-regulated
LOC_Os02g36220	terpene synthase, putative, expressed	Down-regulated
LOC_Os02g36264	terpene synthase, putative, expressed	Down-regulated
LOC_Os02g36285	terpene synthase family, metal binding domain containing protein, expressed		Up-regulated
LOC_Os02g36320	RING-H2 finger protein ATL3B precursor, putative, expressed		Up-regulated
LOC_Os02g36414	transporter family protein, putative, expressed	Down-regulated
LOC_Os02g36450	transporter family protein, putative, expressed	Up-regulated
LOC_Os02g36490	expressed protein	Up-regulated
LOC_Os02g36510	ethylene-insensitive 3, putative, expressed	Up-regulated
LOC_Os02g36530	expressed protein		Up-regulated
LOC_Os02g36550	phosphopantothenate--cysteine ligase, putative, expressed	Down-regulated
LOC_Os02g36619	exo70 exocyst complex subunit, putative, expressed	Up-regulated
LOC_Os02g36830	cytokinin-O-glucosyltransferase 2, putative, expressed	Down-regulated
LOC_Os02g36840	cytokinin-O-glucosyltransferase 2, putative, expressed	Up-regulated
LOC_Os02g36850	oxygen evolving enhancer protein 3, identical, putative, expressed	Down-regulated
LOC_Os02g36880	No apical meristem protein, putative, expressed	Up-regulated
LOC_Os02g36940	uncharacterized Cys-rich domain containing protein, putative, expressed	Down-regulated
LOC_Os02g37000	mitochondrial prohibitin complex protein 1, putative, expressed	Up-regulated
LOC_Os02g37060	photosystem II 5 kDa protein, chloroplast precursor, putative, expressed	Down-regulated
LOC_Os02g37180	expressed protein	Up-regulated
LOC_Os02g37280	heavy metal transport/detoxification protein, putative, expressed	Down-regulated
LOC_Os02g37300	heavy metal associated domain containing protein, expressed	Down-regulated
LOC_Os02g37320	heavy metal associated domain containing protein, expressed	Down-regulated
LOC_Os02g37330	heavy metal associated domain containing protein, expressed	Down-regulated
LOC_Os02g37480	glycine-rich cell wall structural protein precursor, putative, expressed	Up-regulated
LOC_Os02g37580	fimbrin-like protein 2, putative, expressed	Down-regulated
LOC_Os02g37600	expressed protein	Down-regulated	Down-regulated
LOC_Os02g37654	lecithin:cholesterol acyltransferase, putative, expressed	Down-regulated
LOC_Os02g37690	UDP-glucoronosyl and UDP-glucosyl transferase, putative, expressed	Down-regulated
LOC_Os02g37700	lecithin:cholesterol acyltransferase, putative, expressed	Down-regulated
LOC_Os02g37760	lecithine cholesterol acyltransferase, putative, expressed	Down-regulated	Down-regulated
LOC_Os02g37770	lecithin cholesterol acyltransferase, putative, expressed	Down-regulated	Down-regulated
LOC_Os02g37800	lecithin:cholesterol acyltransferase, putative, expressed	Down-regulated
LOC_Os02g37910	expressed protein	Up-regulated
LOC_Os02g37930	hypoxia-responsive family protein, putative, expressed		Up-regulated
LOC_Os02g37970	DUF581 domain containing protein, expressed	Up-regulated
LOC_Os02g38020	inorganic phosphate transporter 2-1, chloroplast precursor, putative, expressed	Down-regulated
LOC_Os02g38040	leucine-rich repeat family protein, putative, expressed	Up-regulated
LOC_Os02g38120	BTBN3 - Bric-a-Brac, Tramtrack, Broad Complex BTB domain with non-phototropic hypocotyl 3 NPH3 domain, expressed	Down-regulated
LOC_Os02g38170	expressed protein	Down-regulated
LOC_Os02g38210	elongation factor Tu, putative, expressed	Down-regulated
LOC_Os02g38240	rhodanese family protein, putative, expressed	Down-regulated
LOC_Os02g38320	BTBZ3 - Bric-a-Brac, Tramtrack, Broad Complex BTB domain with TAZ zinc finger and Calmodulin-binding domains, expressed	Down-regulated
LOC_Os02g38450	expressed protein		Down-regulated
LOC_Os02g38740	expressed protein	Down-regulated	Down-regulated
LOC_Os02g38820	expressed protein	Down-regulated
LOC_Os02g38860	expressed protein	Down-regulated
LOC_Os02g39140	helix-loop-helix DNA-binding domain containing protein, expressed	Down-regulated
LOC_Os02g39150	expressed protein		Up-regulated
LOC_Os02g39155	expressed protein	Down-regulated
LOC_Os02g39220	transposon protein, putative, unclassified, expressed		Up-regulated
LOC_Os02g39320	hypothetical protein		Up-regulated
LOC_Os02g39360	B-box zinc finger family protein, putative, expressed	Down-regulated
LOC_Os02g39510	expressed protein	Down-regulated
LOC_Os02g39600	outer envelope protein, putative, expressed	Down-regulated
LOC_Os02g39640	expressed protein	Down-regulated
LOC_Os02g39660	receptor kinase, putative, expressed	Down-regulated
LOC_Os02g39730	expressed protein	Down-regulated
LOC_Os02g39930	OsTIL-1 Temperature-induced lipocalin-1, expressed	Up-regulated
LOC_Os02g39960	exostosin family protein, putative, expressed	Up-regulated
LOC_Os02g40010	phosphoribosyl transferase, putative, expressed	Down-regulated
LOC_Os02g40020	expressed protein	Down-regulated
LOC_Os02g40040	expressed protein	Up-regulated
LOC_Os02g40200	receptor-like protein kinase precursor, putative, expressed	Down-regulated
LOC_Os02g40240	receptor kinase, putative, expressed	Down-regulated	Down-regulated
LOC_Os02g40330	retrotransposon protein, putative, Ty3-gypsy subclass, expressed	Up-regulated	Up-regulated
LOC_Os02g40410	expressed protein		Down-regulated
LOC_Os02g40454	serine/threonine protein phosphatase 2A 55 kDa regulatory subunit B, putative, expressed	Down-regulated
LOC_Os02g40530	MYB family transcription factor, putative, expressed		Up-regulated
LOC_Os02g40620	expressed protein	Up-regulated	Up-regulated
LOC_Os02g40664	zinc finger family protein, putative, expressed		Up-regulated
LOC_Os02g40730	ammonium transporter protein, putative, expressed	Down-regulated
LOC_Os02g40784	WAX2, putative, expressed	Up-regulated
LOC_Os02g40800	expressed protein	Up-regulated
LOC_Os02g40900	RNA recognition motif containing protein, putative, expressed	Up-regulated
LOC_Os02g41480	OsWAK12 - OsWAK receptor-like cytoplasmic kinase OsWAK-RLCK, expressed	Down-regulated
LOC_Os02g41510	MYB family transcription factor, putative, expressed	Up-regulated	Up-regulated
LOC_Os02g41580	CAMK_CAMK_like.14 - CAMK includes calcium/calmodulin depedent protein kinases, expressed	Up-regulated
LOC_Os02g41670	phenylalanine ammonia-lyase, putative, expressed	Down-regulated
LOC_Os02g41680	phenylalanine ammonia-lyase, putative, expressed	Down-regulated
LOC_Os02g41710	cyclic nucleotide-gated ion channel, putative, expressed	Down-regulated
LOC_Os02g41800	auxin response factor, putative, expressed	Down-regulated
LOC_Os02g41830	expressed protein	Up-regulated
LOC_Os02g41840	DUF584 domain containing protein, putative, expressed	Up-regulated	Up-regulated
LOC_Os02g41860	aquaporin protein, putative, expressed	Down-regulated
LOC_Os02g41904	DEF7 - Defensin and Defensin-like DEFL family, expressed	Up-regulated
LOC_Os02g41961	expressed protein	Down-regulated
LOC_Os02g42150	OsWAK14 - OsWAK receptor-like protein kinase, expressed	Down-regulated
LOC_Os02g42160	OsWAK15 - OsWAK receptor-like protein kinase, expressed	Down-regulated
LOC_Os02g42190	OsWAK16 - OsWAK receptor-like protein kinase, expressed	Down-regulated
LOC_Os02g42310	OsSCP8 - Putative Serine Carboxypeptidase homologue, expressed	Down-regulated
LOC_Os02g42330	nitrilase, putative, expressed	Down-regulated
LOC_Os02g42380	TCP family transcription factor, putative, expressed	Down-regulated
LOC_Os02g42430	GEM, putative, expressed	Down-regulated	Up-regulated
LOC_Os02g42470	expressed protein	Down-regulated
LOC_Os02g42570	ferredoxin-thioredoxin reductase, variable chain, putative, expressed	Down-regulated
LOC_Os02g42585	AP2 domain containing protein, expressed	Up-regulated
LOC_Os02g42610	expressed protein	Down-regulated
LOC_Os02g42620	protein kinase, putative, expressed	Down-regulated
LOC_Os02g42630	expressed protein		Down-regulated
LOC_Os02g42640	CBS domain-containing protein, putative, expressed	Up-regulated	Up-regulated
LOC_Os02g42660	sphingolipid delta desaturase, putative, expressed		Up-regulated
LOC_Os02g42850	MYB family transcription factor, putative, expressed	Up-regulated
LOC_Os02g42880	remorin C-terminal domain containing protein, putative, expressed	Down-regulated
LOC_Os02g42990	OsSAUR11 - Auxin-responsive SAUR gene family member, expressed	Up-regulated
LOC_Os02g43030	integral membrane protein, putative, expressed	Down-regulated
LOC_Os02g43080	PPR repeat domain containing protein, putative, expressed	Up-regulated
LOC_Os02g43170	B-box zinc finger family protein, putative, expressed	Down-regulated
LOC_Os02g43194	aldehyde dehydrogenase, putative, expressed	Down-regulated
LOC_Os02g43280	aldehyde dehydrogenase, putative, expressed	Down-regulated
LOC_Os02g43330	homeobox associated leucine zipper, putative, expressed	Up-regulated	Up-regulated
LOC_Os02g43340	hydrolase, alpha/beta fold family domain containing protein, expressed	Down-regulated
LOC_Os02g43350	OsFtsH7 FtsH protease, homologue of AtFtsH7, expressed	Down-regulated
LOC_Os02g43360	cytochrome b5-like Heme/Steroid binding domain containing protein, expressed	Down-regulated
LOC_Os02g43470	glutamate dehydrogenase protein, putative, expressed	Up-regulated
LOC_Os02g43490	expressed protein	Down-regulated
LOC_Os02g43540	retrotransposon protein, putative, unclassified, expressed	Up-regulated
LOC_Os02g43550	cyclin, putative, expressed	Down-regulated
LOC_Os02g43560	WRKY34, expressed	Up-regulated	Down-regulated
LOC_Os02g43594	MSP domain containing protein, putative, expressed	Down-regulated
LOC_Os02g43600	50S ribosomal protein L19, chloroplast precursor, putative, expressed	Down-regulated
LOC_Os02g43660	plastocyanin-like domain containing protein, putative, expressed	Up-regulated
LOC_Os02g43700	triacylglycerol lipase like protein, putative, expressed	Down-regulated
LOC_Os02g43720	enoyl-CoA hydratase/isomerase family protein, putative, expressed	Up-regulated
LOC_Os02g43770	DUF630/DUF632 domains containing protein, putative, expressed	Up-regulated
LOC_Os02g43900	expressed protein	Down-regulated
LOC_Os02g43970	AP2 domain containing protein, expressed	Down-regulated	Down-regulated
LOC_Os02g44040	expressed protein	Up-regulated
LOC_Os02g44090	zinc finger protein, putative, expressed	Up-regulated
LOC_Os02g44108	expansin precursor, putative, expressed	Down-regulated
LOC_Os02g44120	ZOS2-13 - C2H2 zinc finger protein, expressed		Up-regulated
LOC_Os02g44130	ZOS2-14 - C2H2 zinc finger protein, expressed	Down-regulated
LOC_Os02g44155	expressed protein	Down-regulated
LOC_Os02g44230	CPuORF22 - conserved peptide uORF-containing transcript, expressed	Up-regulated
LOC_Os02g44280	zinc finger protein, putative, expressed	Down-regulated
LOC_Os02g44360	scarecrow transcription factor family protein, putative, expressed	Down-regulated
LOC_Os02g44370	scarecrow, putative, expressed	Down-regulated
LOC_Os02g44380	WD domain containing protein, putative, expressed	Down-regulated
LOC_Os02g44470	actin-depolymerizing factor, putative, expressed		Up-regulated
LOC_Os02g44570	mitochondrial carrier protein, putative, expressed	Down-regulated
LOC_Os02g44590	OsSub20 - Putative Subtilisin homologue, expressed	Down-regulated
LOC_Os02g44620	expressed protein	Down-regulated
LOC_Os02g44710	expressed protein		Up-regulated
LOC_Os02g44770	uncharacterized mscS family protein, putative, expressed	Up-regulated
LOC_Os02g44850	GDSL-like lipase/acylhydrolase, putative, expressed	Up-regulated
LOC_Os02g44870	dehydrin, putative, expressed	Up-regulated	Up-regulated
LOC_Os02g44880	expressed protein	Down-regulated	Up-regulated
LOC_Os02g44990	OsFBDUF13 - F-box and DUF domain containing protein, expressed	Up-regulated
LOC_Os02g45010	ethylene-responsive protein related, putative, expressed	Down-regulated
LOC_Os02g45040	retrotransposon protein, putative, unclassified, expressed	Up-regulated
LOC_Os02g45070	PINHEAD, putative, expressed	Down-regulated
LOC_Os02g45080	MYB family transcription factor, putative, expressed	Down-regulated
LOC_Os02g45100	mitochondrial import inner membrane translocase subunit Tim17, putative, expressed		Up-regulated
LOC_Os02g45170	helix-loop-helix DNA-binding protein, putative, expressed	Down-regulated
LOC_Os02g45225	expressed protein	Up-regulated
LOC_Os02g45310	dehydration response related protein, putative, expressed	Down-regulated
LOC_Os02g45320	OsFBX58 - F-box domain containing protein, expressed	Down-regulated
LOC_Os02g45390	RING-H2 finger protein, putative, expressed	Up-regulated	Up-regulated
LOC_Os02g45420	AP2 domain containing protein, expressed	Up-regulated	Up-regulated
LOC_Os02g45450	dehydration-responsive element-binding protein, putative, expressed	Down-regulated	Up-regulated
LOC_Os02g45460	expressed protein	Down-regulated
LOC_Os02g45520	uncharacterized membrane protein, putative, expressed	Down-regulated
LOC_Os02g45530	HOTHEAD precursor, putative, expressed	Down-regulated
LOC_Os02g45590	PPR repeat domain containing protein, putative, expressed	Down-regulated
LOC_Os02g45670	myb-like DNA-binding domain containing protein, expressed	Down-regulated
LOC_Os02g45710	zinc finger, C3HC4 type domain containing protein, expressed	Down-regulated
LOC_Os02g45750	protein kinase domain containing protein, expressed	Down-regulated
LOC_Os02g45760	chitin-inducible gibberellin-responsive protein 2, putative, expressed		Up-regulated
LOC_Os02g45780	zinc finger, C3HC4 type domain containing protein, expressed	Up-regulated	Up-regulated
LOC_Os02g45850	B3 DNA binding domain containing protein, expressed	Up-regulated
LOC_Os02g45860	expressed protein	Down-regulated	Down-regulated
LOC_Os02g46030	MYB family transcription factor, putative, expressed		Up-regulated
LOC_Os02g46100	RING-H2 finger protein, putative, expressed	Down-regulated	Up-regulated
LOC_Os02g46180	DUF581 domain containing protein, expressed	Up-regulated	Up-regulated
LOC_Os02g46210	DUF581 domain containing protein, expressed	Down-regulated
LOC_Os02g46260	OsSCP9 - Putative Serine Carboxypeptidase homologue, expressed	Down-regulated
LOC_Os02g46270	expressed protein		Down-regulated
LOC_Os02g46340	RING-H2 finger protein ATL3J, putative, expressed	Down-regulated
LOC_Os02g46360	invertase/pectin methylesterase inhibitor family protein, putative, expressed	Up-regulated
LOC_Os02g46370	expressed protein		Down-regulated
LOC_Os02g46650	ubiquitin carboxyl-terminal hydrolase domain containing protein, expressed	Up-regulated
LOC_Os02g46660	SNARE associated Golgi protein, putative, expressed	Down-regulated
LOC_Os02g46680	multidrug resistance protein, putative, expressed	Up-regulated
LOC_Os02g46690	OsFBD8 - F-box and FBD domain containing protein, expressed	Up-regulated
LOC_Os02g46740	RWD domain containing protein, expressed	Down-regulated
LOC_Os02g46750	expressed protein	Down-regulated
LOC_Os02g46910	glycosyl hydrolases family 16, putative, expressed	Up-regulated	Up-regulated
LOC_Os02g46970	AMP-binding domain containing protein, expressed	Down-regulated
LOC_Os02g46980	pentatricopeptide, putative, expressed	Down-regulated
LOC_Os02g47020	phosphoribulokinase/Uridine kinase family protein, expressed	Down-regulated	Down-regulated
LOC_Os02g47040	expressed protein	Down-regulated
LOC_Os02g47100	expressed protein	Up-regulated	Up-regulated
LOC_Os02g47130	expressed protein	Down-regulated
LOC_Os02g47230	Disease resistance/zinc finger/chromosome condensation-like region protein, putative, expressed	Down-regulated
LOC_Os02g47370	transcription factor TF2, putative, expressed		Up-regulated
LOC_Os02g47390	expressed protein	Up-regulated
LOC_Os02g47420	ATROPGEF7/ROPGEF7, putative, expressed	Down-regulated	Down-regulated
LOC_Os02g47450	expressed protein	Down-regulated
LOC_Os02g47470	cytochrome P450, putative, expressed		Up-regulated
LOC_Os02g47500	nodulin, putative, expressed	Down-regulated
LOC_Os02g47510	9-cis-epoxycarotenoid dioxygenase 1, chloroplast precursor, putative, expressed	Down-regulated
LOC_Os02g47520	expressed protein		Down-regulated
LOC_Os02g47600	soluble inorganic pyrophosphatase, putative, expressed	Down-regulated
LOC_Os02g47620	hydrolase, alpha/beta fold family domain containing protein, expressed	Down-regulated
LOC_Os02g47650	universal stress protein domain containing protein, putative, expressed		Up-regulated
LOC_Os02g47660	basic helix-loop-helix, putative, expressed	Up-regulated
LOC_Os02g47744	MYB family transcription factor, putative, expressed	Down-regulated
LOC_Os02g47800	monodehydroascorbate reductase, putative, expressed	Down-regulated
LOC_Os02g47840	universal stress protein domain containing protein, putative, expressed	Up-regulated
LOC_Os02g47920	ZOS2-16 - C2H2 zinc finger protein, expressed	Down-regulated
LOC_Os02g47960	expressed protein		Up-regulated
LOC_Os02g48140	hsp20/alpha crystallin family protein, putative, expressed		Up-regulated
LOC_Os02g48184	expressed protein	Up-regulated
LOC_Os02g48190	expressed protein	Up-regulated	Up-regulated
LOC_Os02g48194	expressed protein	Up-regulated
LOC_Os02g48200	lectin-like protein kinase, putative, expressed	Down-regulated	Up-regulated
LOC_Os02g48210	lectin-like protein kinase, putative, expressed	Up-regulated
LOC_Os02g48330	3-hydroxy-3-methylglutaryl-coenzyme A reductase, putative, expressed		Up-regulated
LOC_Os02g48570	peptide transporter PTR2, putative, expressed	Up-regulated
LOC_Os02g48630	expressed protein	Up-regulated
LOC_Os02g48710	expressed protein	Up-regulated
LOC_Os02g48730	rho GDP-dissociation inhibitor 1, putative, expressed	Down-regulated
LOC_Os02g48770	SAM dependent carboxyl methyltransferase, putative, expressed	Down-regulated
LOC_Os02g48850	plant-specific domain TIGR01615 family protein, expressed	Up-regulated	Up-regulated
LOC_Os02g48860	aspartic proteinase nepenthesin-2 precursor, putative, expressed	Up-regulated	Up-regulated
LOC_Os02g49060	amino acid transporter, putative, expressed	Down-regulated
LOC_Os02g49160	OsIAA8 - Auxin-responsive Aux/IAA gene family member, expressed	Down-regulated
LOC_Os02g49260	transporter-related, putative, expressed	Up-regulated
LOC_Os02g49340	nitrate-induced NOI protein, putative, expressed	Down-regulated	Up-regulated
LOC_Os02g49440	dof zinc finger domain containing protein, putative, expressed	Down-regulated
LOC_Os02g49510	amino acid transporter, putative, expressed	Down-regulated
LOC_Os02g49520	armadillo/beta-catenin repeat family protein, putative, expressed	Down-regulated
LOC_Os02g49555	expressed protein	Down-regulated
LOC_Os02g49600	BRASSINOSTEROID INSENSITIVE 1-associated receptor kinase 1 precursor, putative, expressed	Down-regulated
LOC_Os02g49650	leaf senescence related protein, putative, expressed	Down-regulated
LOC_Os02g49670	zinc knuckle family protein, expressed	Down-regulated
LOC_Os02g49680	arsenate reductase, putative, expressed	Down-regulated
LOC_Os02g49760	potassium transporter, putative, expressed	Up-regulated
LOC_Os02g49860	AWPM-19-like membrane family protein, putative, expressed	Up-regulated
LOC_Os02g49870	expressed protein	Down-regulated
LOC_Os02g49880	CCT/B-box zinc finger protein, putative, expressed		Down-regulated
LOC_Os02g49920	3-ketoacyl-CoA synthase, putative, expressed	Down-regulated
LOC_Os02g49970	ZIM motif family protein, expressed		Down-regulated
LOC_Os02g49986	MYB family transcription factor, putative, expressed	Up-regulated
LOC_Os02g50020	expressed protein	Down-regulated
LOC_Os02g50110	expressed protein	Up-regulated	Up-regulated
LOC_Os02g50210	erwinia induced protein 2, putative, expressed	Up-regulated
LOC_Os02g50220	expressed protein	Up-regulated
LOC_Os02g50330	RNA-dependent RNA polymerase, putative, expressed	Down-regulated
LOC_Os02g50350	dihydroorotate dihydrogenase protein, putative, expressed	Up-regulated
LOC_Os02g50374	expressed protein	Down-regulated	Up-regulated
LOC_Os02g50390	expressed protein	Down-regulated
LOC_Os02g50470	expressed protein	Down-regulated
LOC_Os02g50560	DSHCT domain containing protein, expressed	Down-regulated
LOC_Os02g50600	glycosyl transferase 8 domain containing protein, putative, expressed	Up-regulated	Up-regulated
LOC_Os02g50640	HEAT repeat family protein, putative, expressed		Down-regulated
LOC_Os02g50690	GDSL-like lipase/acylhydrolase, putative, expressed	Up-regulated	Up-regulated
LOC_Os02g50700	expressed protein	Up-regulated
LOC_Os02g50740	WD domain, G-beta repeat domain containing protein, expressed	Down-regulated
LOC_Os02g50810	expressed protein		Up-regulated
LOC_Os02g50900	expressed protein		Up-regulated
LOC_Os02g51020	expressed protein	Down-regulated	Down-regulated
LOC_Os02g51060	CSLA6 - cellulose synthase-like family A; mannan synthase, expressed	Down-regulated
LOC_Os02g51070	starch synthase, putative, expressed	Down-regulated
LOC_Os02g51080	FAD binding domain containing protein, expressed	Down-regulated
LOC_Os02g51110	aquaporin protein, putative, expressed		Up-regulated
LOC_Os02g51280	TCP-domain protein, putative, expressed	Down-regulated
LOC_Os02g51290	HVA22, putative, expressed	Up-regulated	Up-regulated
LOC_Os02g51340	hypothetical protein	Up-regulated
LOC_Os02g51350	OsFBK10 - F-box domain and kelch repeat containing protein, expressed	Up-regulated	Up-regulated
LOC_Os02g51390	expressed protein	Down-regulated
LOC_Os02g51450	mTERF family protein, expressed	Down-regulated
LOC_Os02g51470	ATP synthase F1, delta subunit family protein, putative, expressed	Down-regulated
LOC_Os02g51600	endonuclease/exonuclease/phosphatase family domain containing protein, expressed		Up-regulated
LOC_Os02g51720	expressed protein	Down-regulated
LOC_Os02g51730	dnaJ homolog subfamily C member 7, putative, expressed	Down-regulated
LOC_Os02g51750	annexin, putative, expressed	Up-regulated
LOC_Os02g51890	RNA recognition motif containing protein, putative, expressed	Up-regulated	Up-regulated
LOC_Os02g51900	cytokinin-O-glucosyltransferase 2, putative, expressed	Down-regulated
LOC_Os02g51910	cytokinin-O-glucosyltransferase 2, putative, expressed	Down-regulated
LOC_Os02g51930	cytokinin-O-glucosyltransferase 2, putative, expressed	Up-regulated	Up-regulated
LOC_Os02g51970	phosphate-induced protein 1 conserved region domain containing protein, expressed		Up-regulated
LOC_Os02g52000	phosphate-induced protein 1 conserved region domain containing protein, expressed		Up-regulated
LOC_Os02g52010	phosphate-induced protein 1 conserved region domain containing protein, expressed		Up-regulated
LOC_Os02g52040	phosphate-induced protein 1 conserved region domain containing protein, expressed		Up-regulated
LOC_Os02g52170	expressed protein	Up-regulated	Up-regulated
LOC_Os02g52190	helix-loop-helix DNA-binding protein, putative, expressed	Down-regulated
LOC_Os02g52210	zinc finger, C3HC4 type domain containing protein, expressed	Up-regulated	Up-regulated
LOC_Os02g52220	PPR repeat domain containing protein, putative, expressed	Up-regulated
LOC_Os02g52370	armadillo/beta-catenin repeat family protein, putative, expressed		Up-regulated
LOC_Os02g52380	DUF1645 domain containing protein, putative, expressed	Up-regulated
LOC_Os02g52420	peptidase, M24 family protein, putative, expressed	Down-regulated
LOC_Os02g52450	regulator of ribonuclease, putative, expressed	Down-regulated
LOC_Os02g52490	expressed protein	Up-regulated
LOC_Os02g52540	EF hand family protein, putative, expressed	Up-regulated	Up-regulated
LOC_Os02g52580	retrotransposon protein, putative, unclassified, expressed	Up-regulated	Up-regulated
LOC_Os02g52590	xyloglucan fucosyltransferase, putative, expressed	Up-regulated	Up-regulated
LOC_Os02g52620	expressed protein	Down-regulated
LOC_Os02g52650	chlorophyll A-B binding protein, putative, expressed	Down-regulated
LOC_Os02g52670	AP2 domain containing protein, expressed	Up-regulated	Up-regulated
LOC_Os02g52730	ferredoxin--nitrite reductase, putative, expressed	Down-regulated
LOC_Os02g52780	bZIP transcription factor, putative, expressed	Up-regulated
LOC_Os02g52790	PB1 domain containing protein, expressed	Up-regulated
LOC_Os02g52930	integral membrane protein DUF6 containing protein, expressed	Down-regulated	Down-regulated
LOC_Os02g52934	expressed protein	Down-regulated
LOC_Os02g53030	mitogen-activated protein kinase kinase kinase 1, putative, expressed	Up-regulated
LOC_Os02g53100	WRKY32, expressed		Up-regulated
LOC_Os02g53130	nitrate reductase, putative, expressed	Down-regulated	Up-regulated
LOC_Os02g53140	COP1, putative, expressed	Down-regulated
LOC_Os02g53160	tyrosine phosphatase family protein, putative, expressed	Up-regulated
LOC_Os02g53380	expressed protein	Up-regulated
LOC_Os02g53410	expressed protein	Up-regulated	Up-regulated
LOC_Os02g53620	nuclear transcription factor Y subunit, putative, expressed	Down-regulated
LOC_Os02g53690	growth regulating factor protein, putative, expressed	Up-regulated
LOC_Os02g53720	phytosulfokine receptor precursor, putative, expressed	Down-regulated
LOC_Os02g53840	subtilisin N-terminal Region family protein, expressed	Down-regulated
LOC_Os02g53850	OsSub21 - Putative Subtilisin homologue, expressed	Down-regulated	Down-regulated
LOC_Os02g53900	expressed protein		Up-regulated
LOC_Os02g53960	CXE carboxylesterase, putative, expressed	Down-regulated
LOC_Os02g53970	OsSub24 - Putative Subtilisin homologue, expressed		Down-regulated
LOC_Os02g54050	ethylene-responsive transcription factor, putative, expressed		Up-regulated
LOC_Os02g54240	OsFBX62 - F-box domain containing protein, expressed	Up-regulated
LOC_Os02g54254	saccharopine dehydrogenase, putative, expressed	Up-regulated	Up-regulated
LOC_Os02g54420	hypro1, putative, expressed	Down-regulated
LOC_Os02g54520	MYB family transcription factor, putative, expressed	Up-regulated
LOC_Os02g54560	SCP-like extracellular protein, expressed	Down-regulated
LOC_Os02g54640	glutamate receptor, putative, expressed	Down-regulated
LOC_Os02g54720	expressed protein	Up-regulated
LOC_Os02g54810	hypothetical protein	Up-regulated
LOC_Os02g54820	trehalose-6-phosphate synthase, putative, expressed	Up-regulated
LOC_Os02g54830	RING-H2 finger protein, putative, expressed	Down-regulated
LOC_Os02g54860	ankyrin repeat-rich protein, putative, expressed	Down-regulated
LOC_Os02g54920	expressed protein		Down-regulated
LOC_Os02g55060	cytochrome b5-like Heme/Steroid binding domain containing protein, expressed	Down-regulated
LOC_Os02g55130	OsSCP10 - Putative Serine Carboxypeptidase homologue, expressed	Down-regulated
LOC_Os02g55134	cytochrome c oxidase copper chaperone, putative, expressed	Up-regulated
LOC_Os02g55320	two-component response regulator, putative, expressed	Up-regulated
LOC_Os02g55480	zinc finger, C3HC4 type domain containing protein, expressed	Down-regulated
LOC_Os02g55600	expressed protein	Up-regulated
LOC_Os02g55870	heparanase-like protein precursor, putative, expressed	Down-regulated	Down-regulated
LOC_Os02g55890	inorganic H+ pyrophosphatase, putative, expressed	Up-regulated	Up-regulated
LOC_Os02g55900	expressed protein		Up-regulated
LOC_Os02g55970	ANTH, putative, expressed	Up-regulated
LOC_Os02g56050	rhodanese-like domain containing protein, putative, expressed	Down-regulated
LOC_Os02g56080	retrotransposon protein, putative, Ty3-gypsy subclass, expressed	Down-regulated
LOC_Os02g56100	ribonucleoside-diphosphate reductase large subunit, putative, expressed	Up-regulated
LOC_Os02g56120	OsIAA9 - Auxin-responsive Aux/IAA gene family member, expressed	Up-regulated
LOC_Os02g56140	helix-loop-helix DNA-binding domain containing protein, expressed	Up-regulated
LOC_Os02g56280	zinc finger family protein, putative, expressed	Down-regulated
LOC_Os02g56310	calcium-dependent protein kinase isoform AK1, putative, expressed	Up-regulated
LOC_Os02g56420	OsWAK23 - OsWAK short gene, expressed	Up-regulated
LOC_Os02g56500	expressed protein	Up-regulated
LOC_Os02g56600	no apical meristem protein, putative, expressed	Up-regulated
LOC_Os02g56630	OsWAK24 - OsWAK receptor-like protein kinase, expressed		Up-regulated
LOC_Os02g56820	OsFBX69 - F-box domain containing protein, expressed	Up-regulated
LOC_Os02g56850	glutathione reductase, putative, expressed	Up-regulated
LOC_Os02g56860	3-ketoacyl-CoA synthase, putative, expressed		Up-regulated
LOC_Os02g56900	thioredoxin family protein, putative, expressed	Up-regulated
LOC_Os02g56940	expressed protein	Down-regulated
LOC_Os02g57020	YCF37, putative, expressed	Down-regulated
LOC_Os02g57060	OsCttP2 - Putative C-terminal processing peptidase homologue, expressed	Down-regulated
LOC_Os02g57110	GDSL-like lipase/acylhydrolase, putative, expressed	Down-regulated
LOC_Os02g57230	retrotransposon protein, putative, unclassified, expressed		Up-regulated
LOC_Os02g57250	OsIAA10 - Auxin-responsive Aux/IAA gene family member, expressed	Down-regulated
LOC_Os02g57260	3-ketoacyl-CoA thiolase, peroxisomal precursor, putative, expressed	Up-regulated
LOC_Os02g57290	cytochrome P450, putative, expressed	Down-regulated
LOC_Os02g57350	expressed protein		Down-regulated
LOC_Os02g57400	2-phosphoglycerate kinase-related, putative, expressed	Up-regulated
LOC_Os02g57530	ethylene receptor, putative, expressed	Down-regulated
LOC_Os02g57560	tyrosine protein kinase domain containing protein, putative, expressed	Down-regulated
LOC_Os02g57700	protein kinase, putative, expressed		Up-regulated
LOC_Os02g57740	expressed protein	Down-regulated
LOC_Os02g57810	cytochrome P450, putative, expressed		Up-regulated
LOC_Os02g57840	remorin C-terminal domain containing protein, putative, expressed	Up-regulated
LOC_Os02g57850	expressed protein	Up-regulated
LOC_Os02g57980	DEAD/DEAH box helicase, putative, expressed	Up-regulated
LOC_Os02g58100	expressed protein	Down-regulated
LOC_Os02g58210	jmjC domain containing protein, expressed	Down-regulated
LOC_Os02g58290	expressed protein	Down-regulated
LOC_Os02g58310	expressed protein	Down-regulated
LOC_Os02g58350	OsRR3 type-A response regulator, expressed	Down-regulated
LOC_Os02g58440	zinc finger C-x8-C-x5-C-x3-H type family protein, expressed	Down-regulated
LOC_Os02g58520	CAMK_CAMK_like.16 - CAMK includes calcium/calmodulin depedent protein kinases, expressed	Down-regulated
LOC_Os02g58530	transporter family protein, putative, expressed	Down-regulated
LOC_Os02g58670	bZIP transcription factor domain containing protein, expressed	Up-regulated
LOC_Os02g58720	peroxidase precursor, putative, expressed	Down-regulated
LOC_Os02g58740	expressed protein		Up-regulated
LOC_Os02g58790	cell division inhibitor, putative, expressed	Down-regulated
LOC_Os03g01200	SNF2 family N-terminal domain containing protein, expressed	Down-regulated
LOC_Os03g01270	expansin precursor, putative, expressed	Down-regulated
LOC_Os03g01300	LTPL114 - Protease inhibitor/seed storage/LTP family protein precursor, expressed	Down-regulated
LOC_Os03g01614	expressed protein		Down-regulated
LOC_Os03g01740	expressed protein	Up-regulated	Up-regulated
LOC_Os03g01820	fatty acid hydroxylase, putative, expressed	Up-regulated
LOC_Os03g01870	no apical meristem protein, putative, expressed	Up-regulated
LOC_Os03g01930	retrotransposon protein, putative, unclassified, expressed	Down-regulated
LOC_Os03g01940	expressed protein	Down-regulated
LOC_Os03g02030	folylpolyglutamate synthase, mitochondrial precursor, putative, expressed	Down-regulated
LOC_Os03g02040	remorin, putative, expressed	Down-regulated
LOC_Os03g02050	LTPL151 - Protease inhibitor/seed storage/LTP family protein precursor, expressed	Up-regulated
LOC_Os03g02070	heavy-metal-associated domain-containing protein, putative, expressed	Up-regulated
LOC_Os03g02190	protein kinase domain containing protein, expressed	Down-regulated	Down-regulated
LOC_Os03g02280	DUF584 domain containing protein, putative, expressed		Up-regulated
LOC_Os03g02290	kinesin motor domain containing protein, putative, expressed	Down-regulated
LOC_Os03g02300	expressed protein	Down-regulated	Up-regulated
LOC_Os03g02460	retinol dehydrogenase, putative, expressed	Down-regulated
LOC_Os03g02590	peroxisomal biogenesis factor 11, putative, expressed	Down-regulated
LOC_Os03g02610	glycosyl hydrolases family 16 protein, protein, expressed	Down-regulated
LOC_Os03g02660	expressed protein	Down-regulated
LOC_Os03g02670	transporter family protein, putative, expressed	Down-regulated
LOC_Os03g02690	dihydrodipicolinate reductase, putative, expressed	Down-regulated	Down-regulated
LOC_Os03g02860	heavy metal-associated domain containing protein, expressed	Down-regulated
LOC_Os03g02874	retrotransposon protein, putative, Ty3-gypsy subclass, expressed	Up-regulated	Up-regulated
LOC_Os03g03034	flavonol synthase/flavanone 3-hydroxylase, putative, expressed	Up-regulated	Up-regulated
LOC_Os03g03060	transposon protein, putative, unclassified, expressed	Down-regulated
LOC_Os03g03080	expressed protein		Down-regulated
LOC_Os03g03200	hydrolase, alpha/beta fold family protein, putative, expressed		Up-regulated
LOC_Os03g03334	expressed protein		Up-regulated
LOC_Os03g03350	polygalacturonase, putative, expressed	Up-regulated
LOC_Os03g03370	fatty acid hydroxylase, putative, expressed	Up-regulated
LOC_Os03g03520	expressed protein	Down-regulated
LOC_Os03g03540	no apical meristem protein, putative, expressed	Up-regulated
LOC_Os03g03600	fasciclin-like arabinogalactan protein, putative, expressed	Down-regulated	Down-regulated
LOC_Os03g03670	expressed protein	Down-regulated
LOC_Os03g03680	transporter family protein, putative, expressed	Down-regulated
LOC_Os03g03720	glyceraldehyde-3-phosphate dehydrogenase, putative, expressed	Down-regulated
LOC_Os03g03724	expressed protein	Down-regulated
LOC_Os03g03730	regulatory protein, putative, expressed	Down-regulated
LOC_Os03g03790	AMP-binding domain containing protein, expressed	Down-regulated	Down-regulated
LOC_Os03g03810	DEF8 - Defensin and Defensin-like DEFL family, expressed	Up-regulated
LOC_Os03g03910	catalase domain containing protein, expressed	Down-regulated
LOC_Os03g03990	signal recognition particle 43 kDa protein, chloroplast precursor, putative, expressed	Down-regulated
LOC_Os03g04010	hypothetical protein	Up-regulated
LOC_Os03g04080	expressed protein	Up-regulated	Up-regulated
LOC_Os03g04130	AMP-binding domain containing protein, expressed	Up-regulated
LOC_Os03g04190	cytochrome P450, putative, expressed		Up-regulated
LOC_Os03g04250	glutathione S-transferase, putative, expressed	Down-regulated
LOC_Os03g04310	BHLH transcription factor, putative, expressed	Down-regulated
LOC_Os03g04370	protein-methionine-S-oxide reductase, putative, expressed	Up-regulated
LOC_Os03g04390	pentatricopeptide, putative, expressed	Up-regulated
LOC_Os03g04410	aconitate hydratase protein, putative, expressed	Up-regulated
LOC_Os03g04470	expressed protein	Down-regulated
LOC_Os03g04580	expressed protein	Down-regulated
LOC_Os03g04620	CCT motif family protein, expressed	Up-regulated
LOC_Os03g04700	retrotransposon, putative, centromere-specific, expressed	Up-regulated
LOC_Os03g04710	expressed protein	Down-regulated
LOC_Os03g04720	retrotransposon protein, putative, unclassified, expressed		Down-regulated
LOC_Os03g04740	expressed protein	Down-regulated
LOC_Os03g04770	beta-amylase, putative, expressed	Up-regulated
LOC_Os03g04780	RNA recognition motif containing protein, putative, expressed	Up-regulated
LOC_Os03g04870	expressed protein	Up-regulated
LOC_Os03g04890	zinc finger family protein, putative, expressed		Up-regulated
LOC_Os03g04920	multidrug resistance-associated protein, putative, expressed	Up-regulated
LOC_Os03g05030	dirigent, putative, expressed		Up-regulated
LOC_Os03g05210	WD domain, G-beta repeat domain containing protein, expressed		Up-regulated
LOC_Os03g05280	ras-related protein, putative, expressed	Up-regulated
LOC_Os03g05310	pheophorbide a oxygenase, chloroplast precursor, putative, expressed	Up-regulated
LOC_Os03g05370	expressed protein	Up-regulated	Up-regulated
LOC_Os03g05440	DUF677 domain containing protein, putative, expressed	Up-regulated
LOC_Os03g05530	nodulin, putative, expressed	Down-regulated
LOC_Os03g05570	RING-H2 finger protein ATL3F, putative, expressed	Down-regulated
LOC_Os03g05620	inorganic phosphate transporter, putative, expressed	Down-regulated
LOC_Os03g05650	expressed protein	Down-regulated
LOC_Os03g05750	heavy-metal-associated domain-containing protein, putative, expressed		Up-regulated
LOC_Os03g05800	expressed protein	Down-regulated
LOC_Os03g05840	FAD dependent oxidoreductase domain containing protein, expressed		Up-regulated
LOC_Os03g05900	expressed protein	Up-regulated	Up-regulated
LOC_Os03g05930	retrotransposon protein, putative, unclassified, expressed		Up-regulated
LOC_Os03g05990	expressed protein	Down-regulated
LOC_Os03g06200	aminotransferase, putative, expressed		Up-regulated
LOC_Os03g06230	galactose mutarotase-like, putative, expressed	Down-regulated
LOC_Os03g06250	retrotransposon protein, putative, unclassified, expressed	Up-regulated	Up-regulated
LOC_Os03g06330	tyrosine protein kinase domain containing protein, putative, expressed	Up-regulated
LOC_Os03g06360	late embryogenesis abundant protein D-34, putative, expressed	Up-regulated
LOC_Os03g06390	expressed protein	Up-regulated
LOC_Os03g06400	expressed protein	Up-regulated
LOC_Os03g06430	expressed protein	Up-regulated
LOC_Os03g06440	RNA helicase SDE3, putative, expressed	Down-regulated
LOC_Os03g06520	sulfate transporter, putative, expressed	Up-regulated
LOC_Os03g06580	MTN26L2 - MtN26 family protein precursor, expressed	Up-regulated
LOC_Os03g06600	expressed protein	Up-regulated
LOC_Os03g06630	heat stress transcription factor, putative, expressed	Down-regulated
LOC_Os03g06680	plant-specific domain TIGR01615 family protein, expressed	Down-regulated
LOC_Os03g06720	expressed protein	Down-regulated
LOC_Os03g06730	plant protein of unknown function domain containing protein, expressed	Down-regulated
LOC_Os03g06840	GRF zinc finger family protein, expressed	Up-regulated
LOC_Os03g07140	male sterility protein, putative, expressed	Up-regulated
LOC_Os03g07170	lactose permease-related, putative, expressed	Up-regulated	Up-regulated
LOC_Os03g07180	embryonic protein DC-8, putative, expressed	Up-regulated	Up-regulated
LOC_Os03g07190	expressed protein	Up-regulated
LOC_Os03g07200	expressed protein	Up-regulated	Up-regulated
LOC_Os03g07300	ribulose-phosphate 3-epimerase, chloroplast precursor, putative, expressed	Down-regulated
LOC_Os03g07340	ribosomal L18p/L5e family protein, putative, expressed	Up-regulated
LOC_Os03g07400	expressed protein	Down-regulated
LOC_Os03g07440	putativ eribonuclease P, putative, expressed	Down-regulated
LOC_Os03g07450	homeobox associated leucine zipper, putative, expressed	Down-regulated
LOC_Os03g07510	expressed protein		Up-regulated
LOC_Os03g07600	calcium-binding protein, putative, expressed	Down-regulated
LOC_Os03g07910	nitrilase, putative, expressed	Down-regulated
LOC_Os03g07920	expressed protein	Down-regulated
LOC_Os03g07930	retrotransposon protein, putative, Ty3-gypsy subclass, expressed	Up-regulated	Up-regulated
LOC_Os03g07960	expressed protein	Down-regulated
LOC_Os03g08070	copper-transporting ATPase PAA1, putative, expressed	Down-regulated
LOC_Os03g08090	hydrolase, alpha/beta fold family protein, putative, expressed		Up-regulated
LOC_Os03g08200	DUF567 domain containing protein, putative, expressed	Up-regulated
LOC_Os03g08250	expressed protein	Down-regulated
LOC_Os03g08310	ZIM domain containing protein, putative, expressed		Up-regulated
LOC_Os03g08320	ZIM domain containing protein, putative, expressed		Up-regulated
LOC_Os03g08360	3-ketoacyl-CoA synthase 10, putative, expressed	Down-regulated
LOC_Os03g08470	AP2 domain containing protein, expressed		Up-regulated
LOC_Os03g08490	AP2 domain containing protein, expressed		Up-regulated
LOC_Os03g08520	DUF581 domain containing protein, expressed	Down-regulated
LOC_Os03g08540	expressed protein	Up-regulated
LOC_Os03g08550	STRUBBELIG-RECEPTOR FAMILY 6 precursor, putative, expressed	Up-regulated
LOC_Os03g08560	plasma membrane ATPase, putative, expressed		Up-regulated
LOC_Os03g08580	expressed protein	Up-regulated
LOC_Os03g08600	glycosyl transferase, putative, expressed	Up-regulated
LOC_Os03g08610	leucine-rich repeat family protein, putative, expressed		Down-regulated
LOC_Os03g08624	dihydroflavonol-4-reductase, putative, expressed	Up-regulated
LOC_Os03g08720	transferase family protein, putative, expressed		Up-regulated
LOC_Os03g08740	expressed protein	Down-regulated
LOC_Os03g08790	aspartic proteinase nepenthesin precursor, putative, expressed		Up-regulated
LOC_Os03g08834	expressed protein	Up-regulated
LOC_Os03g08850	AUXIN SIGNALING F-BOX 2, putative, expressed	Down-regulated
LOC_Os03g08900	MATE efflux family protein, putative, expressed		Up-regulated
LOC_Os03g08930	helix-loop-helix DNA-binding protein, putative, expressed		Up-regulated
LOC_Os03g09070	leucine rich repeat domain containing protein, putative, expressed	Down-regulated
LOC_Os03g09090	expressed protein	Up-regulated
LOC_Os03g09120	expressed protein	Down-regulated
LOC_Os03g09170	ethylene-responsive transcription factor, putative, expressed	Up-regulated	Up-regulated
LOC_Os03g09220	stage II sporulation protein E, putative, expressed	Down-regulated
LOC_Os03g09840	C2 domain containing protein, putative, expressed	Up-regulated
LOC_Os03g09910	aminotransferase, classes I and II, domain containing protein, expressed	Up-regulated	Up-regulated
LOC_Os03g09980	sulfate transporter, putative, expressed	Down-regulated
LOC_Os03g10010	expressed protein	Down-regulated	Down-regulated
LOC_Os03g10040	OsFBX77 - F-box domain containing protein, expressed	Down-regulated
LOC_Os03g10090	transporter family protein, putative, expressed	Down-regulated
LOC_Os03g10150	DUF623 domain containing protein, expressed	Up-regulated
LOC_Os03g10180	expressed protein	Down-regulated
LOC_Os03g10200	ethylene-responsive element-binding protein, putative, expressed	Down-regulated
LOC_Os03g10210	homeobox domain containing protein, expressed	Up-regulated
LOC_Os03g10320	expressed protein	Up-regulated
LOC_Os03g10620	hydrolase, alpha/beta fold family domain containing protein, expressed	Up-regulated
LOC_Os03g10750	CUE domain containing protein, expressed	Up-regulated
LOC_Os03g10800	BTBN4 - Bric-a-Brac, Tramtrack, Broad Complex BTB domain with non-phototropic hypocotyl 3 NPH3 domain, expressed	Up-regulated	Up-regulated
LOC_Os03g10880	BTBN5 - Bric-a-Brac, Tramtrack, Broad Complex BTB domain with non-phototropic hypocotyl 3 NPH3 and coiled-coil domains, expressed	Down-regulated
LOC_Os03g10910	NB-ARC/LRR disease resistance protein, putative, expressed	Up-regulated
LOC_Os03g11020	PPR repeat containing protein, expressed	Up-regulated
LOC_Os03g11110	zinc finger family protein, putative, expressed	Down-regulated	Down-regulated
LOC_Os03g11160	cysteine proteinase inhibitor precursor, putative, expressed	Down-regulated	Down-regulated
LOC_Os03g11180	cysteine proteinase inhibitor 6 precursor, putative, expressed	Down-regulated
LOC_Os03g11250	expressed protein	Down-regulated
LOC_Os03g11300	expressed protein	Down-regulated
LOC_Os03g11450	expressed protein	Up-regulated
LOC_Os03g11550	protein of unknown function DUF1675 domain containing protein, expressed	Up-regulated
LOC_Os03g11614	OsMADS1 - MADS-box family gene with MIKCc type-box, expressed	Down-regulated
LOC_Os03g11734	MATE efflux protein, putative, expressed	Down-regulated
LOC_Os03g11770	expressed protein	Up-regulated
LOC_Os03g11950	SEC14 cytosolic factor family protein, putative, expressed	Down-regulated
LOC_Os03g12110	homocysteine S-methyltransferase protein, putative, expressed	Up-regulated
LOC_Os03g12140	glucan endo-1,3-beta-glucosidase precursor, putative, expressed	Down-regulated
LOC_Os03g12180	MA3 domain containing protein, expressed	Up-regulated
LOC_Os03g12250	atypical receptor-like kinase MARK, putative, expressed		Down-regulated
LOC_Os03g12290	glutamine synthetase, catalytic domain containing protein, expressed	Down-regulated
LOC_Os03g12320	UDP-3-O- N-acetylglucosamine deacetylase, putative, expressed	Up-regulated
LOC_Os03g12500	cytochrome P450, putative, expressed		Up-regulated
LOC_Os03g12510	non-symbiotic hemoglobin 2, putative, expressed		Up-regulated
LOC_Os03g12520	STRUBBELIG-RECEPTOR FAMILY 7 precursor, putative, expressed	Down-regulated
LOC_Os03g12530	cation efflux family protein, putative, expressed	Down-regulated
LOC_Os03g12540	hypothetical protein	Down-regulated
LOC_Os03g12620	glycosyl hydrolases family 17, putative, expressed	Down-regulated
LOC_Os03g12650	retrotransposon protein, putative, unclassified	Down-regulated
LOC_Os03g12660	cytochrome P450, putative, expressed	Down-regulated	Down-regulated
LOC_Os03g12700	expressed protein	Down-regulated
LOC_Os03g12730	receptor protein kinase CLAVATA1 precursor, putative, expressed	Down-regulated
LOC_Os03g12750	expressed protein	Down-regulated
LOC_Os03g12790	MATE efflux family protein, putative, expressed	Down-regulated
LOC_Os03g12815	expressed protein	Down-regulated	Down-regulated
LOC_Os03g12820	ATP8, putative, expressed	Up-regulated	Up-regulated
LOC_Os03g12850	expressed protein	Down-regulated
LOC_Os03g12860	homeobox associated leucine zipper, putative, expressed	Up-regulated
LOC_Os03g12870	expressed protein	Up-regulated
LOC_Os03g12890	aminotransferase domain containing protein, putative, expressed	Up-regulated
LOC_Os03g13010	U-box domain containing protein, expressed	Down-regulated
LOC_Os03g13030	lecithin cholesterol acyltransferase, putative, expressed	Down-regulated
LOC_Os03g13050	E2F-related protein, putative, expressed	Down-regulated
LOC_Os03g13140	non-symbiotic hemoglobin 2, putative, expressed	Up-regulated	Up-regulated
LOC_Os03g13200	peroxidase precursor, putative, expressed		Up-regulated
LOC_Os03g13210	peroxidase precursor, putative, expressed		Up-regulated
LOC_Os03g13450	expressed protein		Up-regulated
LOC_Os03g13570	glycosyl hydrolases family 16, putative, expressed	Up-regulated
LOC_Os03g13600	ZOS3-07 - C2H2 zinc finger protein, expressed	Down-regulated
[truncated: 5,017 more rows]
