# Supplementary material for: Abiotic and biotic stresses induce a core transcriptome response in rice
Source: Sci Rep. 2019 Apr 18;9:6273. doi: 10.1038/s41598-019-42731-8 (PMC6472405; doi:10.1038/s41598-019-42731-8)
Supplement: Supplementary file 3 — Supplementary Data S2 [file 41598_2019_42731_MOESM3_ESM.xlsx]

## Sheet: Supplementary Data File S2
Locus	Annotation	Abiotic Median log2fc	Biotic Median log2fc
ChrSy.fgenesh.gene.47	expressed protein	1.96443	1.48228
LOC_Os01g01120	enolase-phosphatase E1, putative, expressed	-2.45996	-1.19297
LOC_Os01g01890	expressed protein	-2.69668	-1.82012
LOC_Os01g02000	phosphate transporter 1, putative, expressed	-1.63754	-1.37225
LOC_Os01g02020	acetyl-CoA acetyltransferase, cytosolic, putative, expressed	1.73038	1.14316
LOC_Os01g02080	peptidyl-prolyl cis-trans isomerase, putative, expressed	-2.42862	-1.20752
LOC_Os01g02780	TAK33, putative, expressed	-2.46765	-2.06172
LOC_Os01g02930	glycosyltransferase protein, putative, expressed	1.43045	1.00044
LOC_Os01g03130	expressed protein	1.83684	1.16607
LOC_Os01g03330	BBTI3 - Bowman-Birk type bran trypsin inhibitor precursor, expressed	1.94378	1.08136
LOC_Os01g03360	BBTI5 - Bowman-Birk type bran trypsin inhibitor precursor, expressed	3.16711	1.85864
LOC_Os01g03720	MYB family transcription factor, putative, expressed	3.06723	2.13695
LOC_Os01g03730	nuclease PA3, putative, expressed	2.70554	1.17512
LOC_Os01g04050	BBTI12 - Bowman-Birk type bran trypsin inhibitor precursor, expressed	1.20712	1.03665
LOC_Os01g04330	OsCML16 - Calmodulin-related calcium sensor protein, expressed	1.30181	1.23509
LOC_Os01g04360	hsp20/alpha crystallin family protein, putative, expressed	1.19741	1.88482
LOC_Os01g04370	hsp20/alpha crystallin family protein, putative, expressed	2.36943	1.05904
LOC_Os01g06220	gibberellin receptor GID1L2, putative, expressed	-1.32782	1.10767
LOC_Os01g06310	glycine-rich cell wall structural protein precursor, putative, expressed	2.28828	-1.38151
LOC_Os01g06560	transcription factor HBP-1b, putative, expressed	5.60698	1.56825
LOC_Os01g06740	ribosome inactivating protein, putative, expressed	3.98269	3.09559
LOC_Os01g08110	flavonol-3-O-glycoside-7-O-glucosyltransferase 1, putative, expressed	1.32045	1.18956
LOC_Os01g08840	expressed protein	-1.61026	-2.28159
LOC_Os01g08860	hsp20/alpha crystallin family protein, putative, expressed	1.28747	1.41335
LOC_Os01g09100	WRKY10, expressed	2.07985	1.10166
LOC_Os01g09700	aminotransferase, classes I and II, domain containing protein, expressed	2.87088	2.27212
LOC_Os01g11150	gibberellin 2-beta-dioxygenase, putative, expressed	1.80734	1.42144
LOC_Os01g11600	expressed protein	3.86281	1.10945
LOC_Os01g12130	nodulin MtN3 family protein, putative, expressed	-1.64964	-1.26522
LOC_Os01g12430	receptor-like protein kinase, putative, expressed	4.94042	2.1522
LOC_Os01g12520	mitochondrial carrier protein, putative, expressed	2.54586	1.27477
LOC_Os01g12580	late embryogenesis abundant protein, putative, expressed	4.22749	1.62661
LOC_Os01g12640	expressed protein	-1.74214	1.6209
LOC_Os01g12660	AAA-type ATPase family protein, putative, expressed	4.22129	1.03901
LOC_Os01g12820	harpin-induced protein, putative, expressed	3.78269	3.14729
LOC_Os01g13120	aquaporin protein, putative, expressed	-2.9602	-1.14588
LOC_Os01g14890	expressed protein	-1.84133	-1.06567
LOC_Os01g15340	flowering promoting factor-like 1, putative, expressed	1.219	1.68921
LOC_Os01g15740	expressed protein	-1.43288	-1.62334
LOC_Os01g16450	peroxidase precursor, putative, expressed	-1.28864	1.19691
LOC_Os01g16920	embryonic protein DC-8, putative, expressed	3.76076	1.90624
LOC_Os01g17170	magnesium-protoporphyrin IX monomethyl ester cyclase,chloroplast precursor, putative, expressed	-1.1409	-1.01286
LOC_Os01g18220	expressed protein	2.56589	1.38045
LOC_Os01g19480	kelch motif family protein, putative, expressed	-2.07092	-2.15806
LOC_Os01g20204	expressed protein	1.13432	2.99033
LOC_Os01g20206	methyltransferase, putative, expressed	2.64358	1.98854
LOC_Os01g20720	CC-NBS-LRR, putative, expressed	-1.04662	-1.56057
LOC_Os01g21144	expressed protein	2.4274	1.07636
LOC_Os01g22570	glycerol-3-phosphate acyltransferase, putative, expressed	-1.64503	2.03405
LOC_Os01g22640	GDSL-like lipase/acylhydrolase, putative, expressed	-1.37749	-1.21741
LOC_Os01g24090	TPR repeat, putative, expressed	-1.81013	-1.21216
LOC_Os01g24710	jacalin-like lectin domain containing protein, expressed	2.38196	1.34095
LOC_Os01g24820	NB-ARC domain containing protein, expressed	4.56243	1.77636
LOC_Os01g26210	OsWAK6 - OsWAK receptor-like protein kinase, expressed	-1.14517	-1.09066
LOC_Os01g26240	retrotransposon protein, putative, Ty1-copia subclass, expressed	-1.30513	-1.30288
LOC_Os01g26300	OsWAK9 - OsWAK receptor-like cytoplasmic kinase OsWAK-RLCK, expressed	-1.40325	-1.65702
LOC_Os01g27340	glutathione S-transferase, putative, expressed	1.62919	1.62127
LOC_Os01g28840	C4-dicarboxylate transporter/malic acid transport protein, expressed	6.03151	1.48299
LOC_Os01g28970	retrotransposon protein, putative, Ty3-gypsy subclass, expressed	2.61985	3.2768
LOC_Os01g31370	glycosyltransferase, putative, expressed	2.38338	2.24617
LOC_Os01g31690	oxygen-evolving enhancer protein 1, chloroplast precursor, putative, expressed	-2.10046	-1.05831
LOC_Os01g32610	expressed protein	-1.0913	-1.18762
LOC_Os01g32670	expressed protein	1.70738	2.29089
LOC_Os01g32780	universal stress protein domain containing protein, putative, expressed	5.23566	1.58532
LOC_Os01g34010	expressed protein	2.97089	2.00668
LOC_Os01g34050	expressed protein	-2.53319	-1.14592
LOC_Os01g34610	expressed protein	1.54568	1.14576
LOC_Os01g36790	TKL_IRAK_DUF26-lf.2 - DUF26 kinases have homology to DUF26 containing loci, expressed	1.95353	2.39981
LOC_Os01g37200	retrotransposon protein, putative, Ty3-gypsy subclass, expressed	2.62046	1.82073
LOC_Os01g37750	glutathione S-transferase, putative, expressed	1.4756	1.57836
LOC_Os01g37810	expressed protein	1.74416	1.7219
LOC_Os01g38580	beta,beta-carotene 9,10-dioxygenase, putative, expressed	1.34841	1.23595
LOC_Os01g39136	retrotransposon protein, putative, unclassified, expressed	1.74691	2.19104
LOC_Os01g40190	retrotransposon protein, putative, unclassified, expressed	1.83991	1.15448
LOC_Os01g40280	integral membrane protein, putative, expressed	2.59492	1.5217
LOC_Os01g41430	UDP-glucoronosyl and UDP-glucosyl transferase, putative, expressed	-1.21802	2.12362
LOC_Os01g41710	chlorophyll A-B binding protein, putative, expressed	-2.36913	-1.35788
LOC_Os01g42380	pleiotropic drug resistance protein, putative, expressed	1.39839	1.06683
LOC_Os01g42410	pleiotropic drug resistance protein, putative, expressed	2.02745	1.43817
LOC_Os01g42790	xylem cysteine proteinase 2 precursor, putative, expressed	-3.0274	1.45322
LOC_Os01g42860	inhibitor I family protein, putative, expressed	4.72981	3.84486
LOC_Os01g44970	polygalacturonase, putative, expressed	-1.38778	-1.31703
LOC_Os01g45274	carbonic anhydrase, chloroplast precursor, putative, expressed	-2.32934	-1.2581
LOC_Os01g45640	tat pathway signal sequence family protein, expressed	2.8397	1.98314
LOC_Os01g46570	CTP synthase, putative, expressed	1.35331	1.59562
LOC_Os01g47290	expressed protein	2.40823	2.14449
LOC_Os01g47300	retrotransposon protein, putative, unclassified, expressed	2.98322	1.48796
LOC_Os01g47370	MYB family transcription factor, putative, expressed	-3.65475	-1.52409
LOC_Os01g47780	fasciclin domain containing protein, expressed	-1.45475	-2.65665
LOC_Os01g47820	S-locus-like receptor protein kinase, putative, expressed	-1.13146	-1.42978
LOC_Os01g48000	S-locus-like receptor protein kinase, putative, expressed	1.85204	2.00083
LOC_Os01g48446	no apical meristem protein, putative, expressed	1.18429	1.22021
LOC_Os01g48620	expressed protein	-1.23206	-1.03021
LOC_Os01g48640	expressed protein	-2.58577	-1.01734
LOC_Os01g49430	DnaK family protein, putative, expressed	-2.69728	2.49197
LOC_Os01g50080	MDR-like ABC transporter, putative, expressed	-1.61585	-1.03488
LOC_Os01g50400	STE_MEKK_ste11_MAP3K.5 - STE kinases include homologs to sterile 7, sterile 11 and sterile 20 from yeast, expressed	2.40986	2.38455
LOC_Os01g50410	STE_MEKK_ste11_MAP3K.6 - STE kinases include homologs to sterile 7, sterile 11 and sterile 20 from yeast, expressed	1.32673	2.78423
LOC_Os01g50910	late embryogenesis abundant protein, group 3, putative, expressed	5.18375	1.57161
LOC_Os01g51030	expressed protein	2.06391	1.31788
LOC_Os01g51690	WRKY26, expressed	1.57713	2.96533
LOC_Os01g52060	expressed protein	3.07825	1.52844
LOC_Os01g52070	potassium channel AKT1, putative, expressed	-1.79515	2.04799
LOC_Os01g52160	heavy metal-associated domain containing protein, expressed	-5.61621	-1.10668
LOC_Os01g52610	membrane associated DUF588 domain containing protein, putative, expressed	1.3844	1.63098
LOC_Os01g52730	DUF584 domain containing protein, putative, expressed	2.7632	3.55925
LOC_Os01g52740	expressed protein	2.49506	1.22459
LOC_Os01g53260	WRKY23, expressed	2.00828	1.39589
LOC_Os01g53900	elongation factor, putative, expressed	1.02204	-1.0337
LOC_Os01g54030	NADP-dependent malic enzyme, putative, expressed	4.88017	3.38342
LOC_Os01g54270	transposon protein, putative, unclassified, expressed	-2.33006	-1.24343
LOC_Os01g55340	dof zinc finger domain containing protein, putative, expressed	2.36859	2.89383
LOC_Os01g55940	OsGH3.2 - Probable indole-3-acetic acid-amido synthetase, expressed	1.10967	1.61037
LOC_Os01g56210	expressed protein	1.45467	1.77719
LOC_Os01g56570	xylosyltransferase, putative, expressed	1.64286	3.36009
LOC_Os01g57230	BTBN1 - Bric-a-Brac, Tramtrack, Broad Complex BTB domain with non-phototropic hypocotyl 3 NPH3 and coiled-coil domains, expressed	1.42923	3.14191
LOC_Os01g57410	pentatricopeptide repeat domain containing protein, putative, expressed	-1.46331	-1.04115
LOC_Os01g58130	expressed protein	2.02681	2.51142
LOC_Os01g58170	expressed protein	3.64155	2.28455
LOC_Os01g58320	expressed protein	1.92495	2.18697
LOC_Os01g58960	cytochrome P450, putative, expressed	-1.24477	1.66229
LOC_Os01g59100	cytokinin-N-glucosyltransferase 1, putative, expressed	2.26434	1.15794
LOC_Os01g59750	histidine triad family protein, putative, expressed	-1.15281	-1.01679
LOC_Os01g60020	NAC domain transcription factor, putative, expressed	1.43823	2.01141
LOC_Os01g60690	expressed protein	2.18755	2.25795
LOC_Os01g60940	expressed protein	-1.73564	-2.33807
LOC_Os01g61680	expressed protein	1.6685	1.01973
LOC_Os01g61880	respiratory burst oxidase, putative, expressed	-1.28853	-1.36724
LOC_Os01g62190	ZOS1-15 - C2H2 zinc finger protein, expressed	3.95789	1.72247
LOC_Os01g62200	domain of unknown function DUF966 domain containing protein, expressed	-1.45042	-2.32606
LOC_Os01g62490	laccase precursor protein, putative, expressed	2.23184	-3.63846
LOC_Os01g62610	peptidyl-prolyl cis-trans isomerase, FKBP-type, putative, expressed	3.20209	1.09821
LOC_Os01g62980	LTPL101 - Protease inhibitor/seed storage/LTP family protein precursor, expressed	2.47294	-1.2506
LOC_Os01g63870	nucleobase-ascorbate transporter, putative, expressed	-3.14503	-1.24421
LOC_Os01g63980	ZOS1-17 - C2H2 zinc finger protein, expressed	3.02715	1.23345
LOC_Os01g64000	bZIP transcription factor, putative, expressed	4.21417	2.79457
LOC_Os01g64310	no apical meristem protein, putative, expressed	-1.31379	1.06503
LOC_Os01g64360	MYB family transcription factor, putative, expressed	1.48152	1.65179
LOC_Os01g64790	AP2 domain containing protein, expressed	1.17707	1.40733
LOC_Os01g65260	amidophosphoribosyltransferase, chloroplast precursor, putative, expressed	-2.07546	-1.04503
LOC_Os01g65620	expressed protein	1.19864	1.56275
LOC_Os01g65880	nodulin MtN3 family protein, putative, expressed	-1.73443	-1.1495
LOC_Os01g66250	S-locus-like receptor protein kinase, putative, expressed	-1.15997	2.20527
LOC_Os01g67120	rhodanese-like domain containing protein, putative, expressed	-1.44307	-1.03813
LOC_Os01g67360	methyltransferase, putative, expressed	-2.00622	-1.00456
LOC_Os01g69070	auxin efflux carrier component, putative, expressed	-2.33411	-1.28309
LOC_Os01g70340	expressed protein	-3.14637	-2.36328
LOC_Os01g70730	flowering promoting factor-like 1, putative, expressed	-2.83824	-1.11325
LOC_Os01g71820	glycosyl hydrolases family 17, putative, expressed	1.16397	1.28382
LOC_Os01g71830	glycosyl hydrolases family 17, putative, expressed	2.06245	3.51891
LOC_Os01g71860	glycosyl hydrolases family 17, putative, expressed	5.82367	1.98189
LOC_Os01g72270	cytochrome P450, putative, expressed	6.19299	2.5225
LOC_Os01g72290	expressed protein	-1.57824	-1.03292
LOC_Os01g72460	NADPH quinone oxidoreductase, putative, expressed	1.3641	1.01701
LOC_Os01g72530	OsCML31 - Calmodulin-related calcium sensor protein, expressed	2.70845	1.80276
LOC_Os01g73110	expressed protein	4.92273	1.09995
LOC_Os01g74160	carboxyl-terminal peptidase, putative, expressed	-2.96329	-1.52619
LOC_Os01g74300	metallothionein, putative, expressed	-4.54675	-1.41622
LOC_Os01g74370	domain of unknown function DUF966 domain containing protein, expressed	1.82111	1.49433
LOC_Os02g01100	transmembrane amino acid transporter protein, putative, expressed	1.23752	1.46736
LOC_Os02g01290	expressed protein	1.89218	1.21871
LOC_Os02g01326	auxin-induced protein 5NG4, putative, expressed	1.68082	1.37485
LOC_Os02g02000	cytochrome P450, putative, expressed	-2.3729	-1.13899
LOC_Os02g02210	aminotransferase, putative, expressed	2.41086	3.87442
LOC_Os02g02730	expressed protein	2.05661	1.65643
LOC_Os02g02930	terpene synthase, putative, expressed	-1.47205	-1.0692
LOC_Os02g04340	NIN-like protein 2, putative, expressed	3.30675	1.549
LOC_Os02g04780	expressed protein	5.20031	1.1646
LOC_Os02g05190	expressed protein	-1.00955	2.05839
LOC_Os02g05540	expressed protein	1.29732	1.99446
LOC_Os02g05550	retrotransposon protein, putative, Ty1-copia subclass, expressed	1.60785	1.47185
LOC_Os02g06360	uncharacterized protein CPn_0526/CP_0226/CPj0526/CpB0547, putative, expressed	-1.10803	-1.05773
LOC_Os02g06610	expressed protein	-1.00177	-1.06626
LOC_Os02g07170	MYB family transcription factor, putative, expressed	5.41459	2.537
LOC_Os02g09810	amino acid transporter, putative, expressed	2.59635	1.89253
LOC_Os02g09830	bZIP transcription factor domain containing protein, expressed	2.53022	1.07246
LOC_Os02g11770	expressed protein	-3.51923	-1.23079
LOC_Os02g11859	expressed protein	2.18769	2.12486
LOC_Os02g12270	expressed protein	1.10748	1.89949
LOC_Os02g12350	histone deacetylase, putative, expressed	2.08311	2.54605
LOC_Os02g12380	histone deacetylase, putative, expressed	2.36704	2.17609
LOC_Os02g12680	cytochrome P450, putative, expressed	5.30299	5.2943
LOC_Os02g14480	receptor-like kinase, putative, expressed	1.96702	1.01628
LOC_Os02g15560	transposon protein, putative, Mutator sub-class, expressed	1.23453	1.9332
LOC_Os02g15660	tetratricopeptide repeat, putative, expressed	-1.38185	-1.06432
LOC_Os02g16940	OsSub13 - Putative Subtilisin homologue, expressed	3.16721	2.91762
LOC_Os02g17000	OsSub14 - Putative Subtilisin homologue, expressed	-1.58926	3.80367
LOC_Os02g17710	receptor-like protein kinase 5 precursor, putative, expressed	-2.13948	-1.31076
LOC_Os02g20960	hypothetical protein	1.51755	1.0078
LOC_Os02g21810	cytochrome P450 51, putative, expressed	-2.35694	-1.35098
LOC_Os02g21920	CPuORF24 - conserved peptide uORF-containing transcript, expressed	1.62022	1.02805
LOC_Os02g22110	expressed protein	-1.66157	-1.34868
LOC_Os02g22160	DNA binding protein, putative, expressed	2.05136	1.95416
LOC_Os02g26260	expressed protein	3.14038	2.28455
LOC_Os02g26280	retrotransposon protein, putative, unclassified, expressed	3.88189	3.02856
LOC_Os02g26430	WRKY42, expressed	1.95262	1.78291
LOC_Os02g26720	Inositol 1, 3, 4-trisphosphate 5/6-kinase, putative, expressed	5.96229	2.7325
LOC_Os02g27350	expressed protein	2.35249	2.08723
LOC_Os02g30100	cytochrome P450, putative, expressed	2.80644	1.24381
LOC_Os02g30240	expressed protein	2.04419	1.9256
LOC_Os02g30610	expressed protein	4.11012	2.45242
LOC_Os02g32140	AP2 domain containing protein, expressed	2.40033	1.46958
LOC_Os02g32520	ERD1 protein, chloroplast precursor, putative, expressed	3.29839	2.40997
LOC_Os02g32610	protein kinase domain containing protein, expressed	-1.14918	1.18387
LOC_Os02g32615	expressed protein	-1.21419	1.71692
LOC_Os02g32660	1,4-alpha-glucan-branching enzyme, chloroplast precursor, putative, expressed	1.26176	1.26001
LOC_Os02g32780	pentatricopeptide, putative, expressed	-2.4179	-1.18301
LOC_Os02g32970	hydrolase, alpha/beta fold family protein, putative, expressed	1.56172	1.02189
LOC_Os02g33550	harpin-induced protein 1 domain containing protein, expressed	-1.19416	-2.04831
LOC_Os02g34250	expressed protein	5.46632	2.63883
LOC_Os02g36020	transposon protein, putative, CACTA, En/Spm sub-class, expressed	2.79894	2.32933
LOC_Os02g36030	cytochrome P450, putative, expressed	-1.63495	1.82982
LOC_Os02g36210	ent-kaurene synthase, chloroplast precursor, putative, expressed	-1.4315	1.31222
LOC_Os02g37600	expressed protein	-2.033	-1.07963
LOC_Os02g37760	lecithine cholesterol acyltransferase, putative, expressed	-2.51102	-1.24451
LOC_Os02g37770	lecithin cholesterol acyltransferase, putative, expressed	-2.01954	-1.37229
LOC_Os02g38740	expressed protein	-1.61077	-1.42134
LOC_Os02g40240	receptor kinase, putative, expressed	-2.06943	-1.12794
LOC_Os02g40330	retrotransposon protein, putative, Ty3-gypsy subclass, expressed	2.50077	1.61689
LOC_Os02g40620	expressed protein	3.57456	1.67897
LOC_Os02g41510	MYB family transcription factor, putative, expressed	2.04006	1.44013
LOC_Os02g41840	DUF584 domain containing protein, putative, expressed	3.91258	2.10992
LOC_Os02g42430	GEM, putative, expressed	-1.12747	1.1018
LOC_Os02g42640	CBS domain-containing protein, putative, expressed	2.82956	3.7132
LOC_Os02g43330	homeobox associated leucine zipper, putative, expressed	5.65222	1.84668
LOC_Os02g43560	WRKY34, expressed	2.09724	-1.03049
LOC_Os02g43970	AP2 domain containing protein, expressed	-1.64609	-1.11031
LOC_Os02g44870	dehydrin, putative, expressed	2.94053	1.09614
LOC_Os02g44880	expressed protein	-1.14264	1.69344
LOC_Os02g45390	RING-H2 finger protein, putative, expressed	1.53444	1.00014
LOC_Os02g45420	AP2 domain containing protein, expressed	1.32517	2.40635
LOC_Os02g45450	dehydration-responsive element-binding protein, putative, expressed	-1.08939	1.28141
LOC_Os02g45780	zinc finger, C3HC4 type domain containing protein, expressed	2.15456	2.94566
LOC_Os02g45860	expressed protein	-4.51603	-1.08708
LOC_Os02g46100	RING-H2 finger protein, putative, expressed	-2.28167	1.44789
LOC_Os02g46180	DUF581 domain containing protein, expressed	2.21771	2.98878
LOC_Os02g46910	glycosyl hydrolases family 16, putative, expressed	1.36972	1.18387
LOC_Os02g47020	phosphoribulokinase/Uridine kinase family protein, expressed	-1.73681	-1.09693
LOC_Os02g47100	expressed protein	1.57873	1.21254
LOC_Os02g47420	ATROPGEF7/ROPGEF7, putative, expressed	-1.20714	-1.04842
LOC_Os02g48190	expressed protein	3.31742	1.26395
LOC_Os02g48200	lectin-like protein kinase, putative, expressed	-1.77731	1.61502
LOC_Os02g48850	plant-specific domain TIGR01615 family protein, expressed	1.7357	2.46787
LOC_Os02g48860	aspartic proteinase nepenthesin-2 precursor, putative, expressed	1.36775	1.10866
LOC_Os02g49340	nitrate-induced NOI protein, putative, expressed	-4.09497	1.32454
LOC_Os02g50110	expressed protein	3.01105	1.43481
LOC_Os02g50374	expressed protein	-1.61014	1.84259
LOC_Os02g50600	glycosyl transferase 8 domain containing protein, putative, expressed	1.10738	1.01602
LOC_Os02g50690	GDSL-like lipase/acylhydrolase, putative, expressed	3.28626	1.1776
LOC_Os02g51020	expressed protein	-1.87982	-1.05566
LOC_Os02g51290	HVA22, putative, expressed	1.62046	1.39117
LOC_Os02g51350	OsFBK10 - F-box domain and kelch repeat containing protein, expressed	1.52093	1.27024
LOC_Os02g51890	RNA recognition motif containing protein, putative, expressed	3.47184	1.62331
LOC_Os02g51930	cytokinin-O-glucosyltransferase 2, putative, expressed	3.79538	2.04813
LOC_Os02g52170	expressed protein	2.13206	1.28731
LOC_Os02g52210	zinc finger, C3HC4 type domain containing protein, expressed	1.19872	1.64949
LOC_Os02g52540	EF hand family protein, putative, expressed	1.29065	1.94225
LOC_Os02g52580	retrotransposon protein, putative, unclassified, expressed	2.02564	2.808
LOC_Os02g52590	xyloglucan fucosyltransferase, putative, expressed	4.17942	1.92286
LOC_Os02g52670	AP2 domain containing protein, expressed	2.8588	1.93104
LOC_Os02g52930	integral membrane protein DUF6 containing protein, expressed	-1.19035	-1.5839
LOC_Os02g53130	nitrate reductase, putative, expressed	-3.49434	2.71716
LOC_Os02g53410	expressed protein	1.48636	1.69432
LOC_Os02g53850	OsSub21 - Putative Subtilisin homologue, expressed	-2.77455	-2.18207
LOC_Os02g54254	saccharopine dehydrogenase, putative, expressed	4.04019	1.0353
LOC_Os02g55870	heparanase-like protein precursor, putative, expressed	-1.65779	-1.01054
LOC_Os02g55890	inorganic H+ pyrophosphatase, putative, expressed	1.57638	1.32369
LOC_Os03g01740	expressed protein	1.29251	1.41276
LOC_Os03g02190	protein kinase domain containing protein, expressed	-2.78607	-1.04768
LOC_Os03g02300	expressed protein	-1.81435	1.47243
LOC_Os03g02690	dihydrodipicolinate reductase, putative, expressed	-1.23965	-1.05364
LOC_Os03g02874	retrotransposon protein, putative, Ty3-gypsy subclass, expressed	2.20894	1.98169
LOC_Os03g03034	flavonol synthase/flavanone 3-hydroxylase, putative, expressed	1.04704	1.14546
LOC_Os03g03600	fasciclin-like arabinogalactan protein, putative, expressed	-2.73832	-1.89365
LOC_Os03g03790	AMP-binding domain containing protein, expressed	-1.31279	-1.65015
LOC_Os03g04080	expressed protein	4.8475	3.12138
LOC_Os03g05370	expressed protein	2.57375	1.01048
LOC_Os03g05900	expressed protein	2.59411	1.29458
LOC_Os03g06250	retrotransposon protein, putative, unclassified, expressed	1.47172	1.02384
LOC_Os03g07170	lactose permease-related, putative, expressed	2.10351	1.2477
LOC_Os03g07180	embryonic protein DC-8, putative, expressed	6.28257	2.27183
LOC_Os03g07200	expressed protein	3.94094	2.15476
LOC_Os03g07930	retrotransposon protein, putative, Ty3-gypsy subclass, expressed	2.31747	1.58728
LOC_Os03g09170	ethylene-responsive transcription factor, putative, expressed	2.11296	1.04867
LOC_Os03g09910	aminotransferase, classes I and II, domain containing protein, expressed	1.28949	1.73349
LOC_Os03g10010	expressed protein	-1.89666	-1.18658
LOC_Os03g10800	BTBN4 - Bric-a-Brac, Tramtrack, Broad Complex BTB domain with non-phototropic hypocotyl 3 NPH3 domain, expressed	1.08285	1.05988
LOC_Os03g11110	zinc finger family protein, putative, expressed	-1.53523	-1.06994
LOC_Os03g11160	cysteine proteinase inhibitor precursor, putative, expressed	-2.98268	-1.24322
LOC_Os03g12660	cytochrome P450, putative, expressed	-1.36837	-1.4079
LOC_Os03g12815	expressed protein	-1.73061	-1.64175
LOC_Os03g12820	ATP8, putative, expressed	3.20553	1.73276
LOC_Os03g13140	non-symbiotic hemoglobin 2, putative, expressed	1.7693	2.27565
LOC_Os03g14370	ACT domain containing protein, expressed	1.04237	1.19799
LOC_Os03g15270	gibberellin receptor GID1L2, putative, expressed	1.5995	1.60166
LOC_Os03g15340	plastocyanin-like domain containing protein, putative, expressed	-1.21789	3.96879
LOC_Os03g16030	hsp20/alpha crystallin family protein, putative, expressed	1.51533	2.39526
LOC_Os03g16670	haloacid dehalogenase-like hydrolase family protein, putative, expressed	1.15666	1.03514
LOC_Os03g16920	DnaK family protein, putative, expressed	3.13119	1.52584
LOC_Os03g17790	OsRCI2-5 - Putative low temperature and salt responsive protein, expressed	4.65901	2.3521
LOC_Os03g17870	metallothionein, putative, expressed	3.36466	1.02584
LOC_Os03g18030	leucoanthocyanidin dioxygenase, putative, expressed	1.15736	1.31551
LOC_Os03g18060	transposon protein, putative, unclassified, expressed	-1.93575	-2.37302
LOC_Os03g18490	RPGR, putative, expressed	6.54421	3.14191
LOC_Os03g18970	protein phosphotase protein, putative, expressed	1.92943	1.32165
LOC_Os03g19290	mitochondrial import inner membrane translocase subunit Tim17, putative, expressed	4.42753	1.65312
LOC_Os03g19990	WD40-like Beta Propeller Repeat family protein, expressed	-2.63332	-1.91954
LOC_Os03g20550	WRKY55, expressed	3.14661	1.48228
LOC_Os03g20700	magnesium-chelatase, putative, expressed	-1.79334	-1.22985
LOC_Os03g22020	peroxidase precursor, putative, expressed	1.40176	2.25654
LOC_Os03g22360	expressed protein	-1.31867	-1.89117
LOC_Os03g22634	terpene synthase, putative, expressed	-2.33665	-1.40693
LOC_Os03g22680	RING finger and CHY zinc finger domain-containing protein 1, putative, expressed	2.32362	1.143
LOC_Os03g22790	beta-amylase, putative, expressed	1.17428	1.77374
LOC_Os03g22820	expressed protein	1.46318	1.16484
LOC_Os03g24160	phosphatidylinositol-4-phosphate 5-kinase, putative, expressed	-1.99085	1.22464
LOC_Os03g24590	mTERF domain containing protein, expressed	-1.13155	-1.08019
LOC_Os03g24820	expressed protein	4.06161	1.55774
LOC_Os03g25090	expressed protein	-2.46177	-1.26341
LOC_Os03g25760	calmodulin-binding protein, putative, expressed	2.76784	2.17694
LOC_Os03g26910	uncharacterized glycosyl hydrolase Rv2006/MT2062, putative, expressed	2.06469	1.02975
LOC_Os03g27110	hydrolase protein, putative, expressed	4.67277	1.30398
LOC_Os03g28090	pectinesterase, putative, expressed	3.336	1.93313
LOC_Os03g30420	cytochrome P450, putative, expressed	-1.78035	-1.45127
LOC_Os03g32230	ZOS3-12 - C2H2 zinc finger protein, expressed	1.50443	3.45508
LOC_Os03g33520	exo70 exocyst complex subunit, putative, expressed	3.30962	2.44923
LOC_Os03g36279	retrotransposon protein, putative, Ty3-gypsy subclass, expressed	3.8805	1.7252
LOC_Os03g36530	FAD-binding and arabino-lactone oxidase domains containing protein, putative, expressed	-1.73543	-1.69306
LOC_Os03g38170	expressed protein	-2.9119	-1.06835
LOC_Os03g39610	chlorophyll A-B binding protein, putative, expressed	-1.29009	-1.08346
LOC_Os03g41390	ZOS3-15 - C2H2 zinc finger protein, expressed	1.17063	2.3402
LOC_Os03g42520	expressed protein	8.16453	1.48505
LOC_Os03g42600	expressed protein	3.01706	-1.04641
LOC_Os03g43750	retrotransposon, putative, centromere-specific, expressed	3.13251	3.13682
LOC_Os03g43880	PLA IIIA/PLP7, putative, expressed	1.13916	1.1351
LOC_Os03g45450	WRKY60, expressed	-2.97517	-1.40377
LOC_Os03g45800	OsSAUR14 - Auxin-responsive SAUR gene family member, expressed	-1.24784	2.29855
LOC_Os03g46930	expressed protein	-1.37073	-1.13375
LOC_Os03g47034	expressed protein	1.59093	2.18781
LOC_Os03g47280	VQ domain containing protein, putative, expressed	-1.43948	1.23925
LOC_Os03g48235	expressed protein	-1.14695	3.1544
LOC_Os03g48750	Cupin domain containing protein, expressed	2.25603	3.00005
LOC_Os03g48770	Cupin domain containing protein, expressed	3.59279	3.60979
LOC_Os03g50490	glutamine synthetase, catalytic domain containing protein, expressed	3.28593	2.42758
LOC_Os03g51350	expressed protein	7.45532	2.62918
LOC_Os03g51390	expressed protein	1.06773	2.03204
LOC_Os03g51530	expressed protein	-2.27868	-1.10055
LOC_Os03g52370	PIII4 - Proteinase inhibitor II family protein precursor, expressed	1.40235	1.36454
LOC_Os03g55430	expressed protein	1.10095	1.30198
LOC_Os03g56010	bZIP transcription factor domain containing protein, expressed	2.31902	1.3245
LOC_Os03g56060	CSLC9 - cellulose synthase-like family C, expressed	2.42105	1.10921
LOC_Os03g56930	app1, putative, expressed	-1.93058	-1.19321
LOC_Os03g56950	phytochrome-interacting factor 4, putative, expressed	-1.5283	-1.06106
LOC_Os03g57149	mTERF domain containing protein, expressed	-1.66379	-1.17166
LOC_Os03g57640	gibberellin receptor GID1L2, putative, expressed	2.94234	3.6842
LOC_Os03g57720	aldehyde oxidase 2, putative, expressed	3.09296	1.60837
LOC_Os03g57960	cupin domain containing protein, expressed	2.27612	1.25478
LOC_Os03g58500	expressed protein	3.33589	3.17181
LOC_Os03g58764	OsFBDUF18 - F-box and DUF domain containing protein, expressed	2.06042	1.8726
LOC_Os03g58850	uncharacterized PE-PGRS family protein PE_PGRS3 precursor, putative, expressed	1.11461	1.99239
LOC_Os03g59180	expressed protein	1.38325	1.07422
LOC_Os03g59240	carboxyl-terminal peptidase, putative, expressed	-1.5424	-1.16413
LOC_Os03g59460	transcription factor, putative, expressed	2.9871	1.11865
LOC_Os03g60080	NAC domain-containing protein 67, putative, expressed	1.20075	2.22759
LOC_Os03g60370	histidine acid phosphatase, putative, expressed	3.34997	1.10757
LOC_Os03g60560	ZOS3-21 - C2H2 zinc finger protein, expressed	4.19878	1.75119
LOC_Os03g60570	ZOS3-22 - C2H2 zinc finger protein, expressed	4.60703	1.80818
LOC_Os03g61040	GIL1, putative, expressed	-1.78271	-1.12917
LOC_Os03g61150	expressed protein	5.8262	1.35617
LOC_Os03g61160	expressed protein	5.64578	1.22933
LOC_Os03g61360	hydrolase, alpha/beta fold family domain containing protein, expressed	3.65722	2.47247
LOC_Os03g61500	uncharacterized Cys-rich domain containing protein, putative, expressed	1.57064	3.28866
LOC_Os03g62670	expressed protein	-3.82126	-1.35195
LOC_Os03g63390	plastocyanin-like domain containing protein, putative, expressed	2.93589	1.86111
LOC_Os03g64260	AP2 domain containing protein, expressed	1.60438	1.03763
LOC_Os04g01470	O-methyltransferase, putative, expressed	-1.41722	1.96555
LOC_Os04g01740	heat shock protein, putative, expressed	2.26014	1.14235
LOC_Os04g02530	expressed protein	1.06364	1.8518
LOC_Os04g02850	pentatricopeptide, putative, expressed	-1.56772	-1.05238
LOC_Os04g06590	expressed protein	2.79053	1.4025
LOC_Os04g07110	expressed protein	-2.24924	-1.08139
LOC_Os04g07260	expressed protein	-2.04297	-1.18688
LOC_Os04g10569	glutamyl-tRNA amidotransferase, putative, expressed	1.27201	2.55222
LOC_Os04g11195	gamma-thionin family domain containing protein, expressed	-1.96785	-1.00358
LOC_Os04g11970	O-methyltransferase, putative, expressed	-2.12804	-1.01596
LOC_Os04g12370	expressed protein	1.30479	1.9256
LOC_Os04g12430	expressed protein	-1.13321	-1.72336
LOC_Os04g12970	UDP-glucoronosyl/UDP-glucosyl transferase, putative, expressed	2.69702	1.47168
LOC_Os04g13210	multidrug resistance-associated protein, putative, expressed	1.6192	1.40913
LOC_Os04g14260	transposon protein, putative, CACTA, En/Spm sub-class, expressed	-1.28595	-2.31047
LOC_Os04g14280	transposon protein, putative, CACTA, En/Spm sub-class, expressed	-1.66237	-1.38211
LOC_Os04g15920	dehydrogenase, putative, expressed	-1.78022	-1.50247
LOC_Os04g19114	retrotransposon protein, putative, Ty3-gypsy subclass, expressed	1.17245	1.16026
LOC_Os04g20290	retrotransposon protein, putative, unclassified, expressed	1.7748	2.26003
LOC_Os04g20749	expressed protein	4.07165	4.30791
LOC_Os04g21350	flowering promoting factor-like 1, putative, expressed	-1.76489	-1.09621
LOC_Os04g25650	cysteine-rich receptor-like protein kinase, putative, expressed	1.15532	2.41926
LOC_Os04g27800	expressed protein	2.39909	2.36066
LOC_Os04g27810	retrotransposon protein, putative, Ty3-gypsy subclass, expressed	1.78347	2.12037
LOC_Os04g28990	dehydrogenase, putative, expressed	-1.56486	-1.7121
LOC_Os04g29580	OsWAK37 - OsWAK short gene, expressed	-4.19043	-1.09669
LOC_Os04g29680	OsWAK38 - OsWAK receptor-like protein kinase, expressed	-3.77712	-1.9359
LOC_Os04g29790	OsWAK40 - OsWAK receptor-like protein OsWAK-RLP, expressed	-2.76286	-1.7073
LOC_Os04g29800	retrotransposon protein, putative, Ty1-copia subclass, expressed	-1.76677	-1.797
LOC_Os04g29810	expressed protein	-2.92465	-2.49887
LOC_Os04g29960	OsWAK43 - OsWAK receptor-like protein kinase, expressed	-3.21843	-1.03641
LOC_Os04g30030	cysteine-rich receptor-like protein kinase 12 precursor, putative, expressed	-1.4799	-1.47715
LOC_Os04g30250	wall-associated receptor kinase-like 5 precursor, putative, expressed	-1.04938	-1.025
LOC_Os04g30260	OsWAK47 - OsWAK receptor-like protein kinase, expressed	1.30872	1.06375
LOC_Os04g31710	expressed protein	4.66426	1.934
LOC_Os04g32230	hypothetical protein	1.36655	-1.09605
LOC_Os04g32320	glycerophosphoryl diester phosphodiesterase family protein, putative, expressed	2.65237	1.36079
LOC_Os04g32480	zinc-finger protein, putative, expressed	1.1591	1.38272
LOC_Os04g32860	expressed protein	-1.73345	1.31252
LOC_Os04g33660	bifunctional monodehydroascorbate reductase and carbonic anhydrasenectarin-3 precursor, putative, expressed	-2.11196	-1.30471
LOC_Os04g33820	OsFBX132 - F-box domain containing protein, expressed	4.77298	1.38825
LOC_Os04g33830	membrane protein, putative, expressed	-1.86627	-1.17953
LOC_Os04g34180	expressed protein	-1.49143	1.38513
LOC_Os04g34490	nodulin, putative, expressed	1.19518	-1.99573
LOC_Os04g34970	AP2 domain containing protein, expressed	3.99195	1.28279
LOC_Os04g35250	MONOCULM 1, putative, expressed	1.38266	2.13176
LOC_Os04g35270	alpha-1,4-fucosyltransferase, putative, expressed	1.37077	1.58139
LOC_Os04g35534	expressed protein	1.45801	1.66727
LOC_Os04g36670	expressed protein	1.24496	1.9256
LOC_Os04g36720	ferric-chelate reductase, putative, expressed	-1.46398	-1.01948
LOC_Os04g37490	oxidoreductase, aldo/keto reductase family protein, putative, expressed	1.47404	1.75901
LOC_Os04g37520	extracellular ligand-gated ion channel, putative, expressed	-3.49206	1.52343
LOC_Os04g37770	transposon protein, putative, CACTA, En/Spm sub-class, expressed	-1.5634	2.22089
LOC_Os04g38410	chlorophyll A-B binding protein, putative, expressed	-2.58749	-1.4171
LOC_Os04g38600	glyceraldehyde-3-phosphate dehydrogenase, putative, expressed	-2.1271	-1.23724
LOC_Os04g38680	transmembrane amino acid transporter protein, putative, expressed	4.58256	1.98564
LOC_Os04g39360	heavy metal transport/detoxification protein, putative, expressed	-1.27384	1.13532
LOC_Os04g39370	heavy metal associated domain containing protein, expressed	-2.10827	-1.04537
LOC_Os04g39980	gibberellin 20 oxidase 2, putative, expressed	1.04145	1.2497
LOC_Os04g40070	GRAM and C2 domains containing protein, putative, expressed	4.59569	1.59654
LOC_Os04g40990	malate synthase, glyoxysomal, putative, expressed	4.20712	1.21188
LOC_Os04g43200	caleosin related protein, putative, expressed	6.42774	2.10065
LOC_Os04g43290	ARPC2B, putative, expressed	-1.06781	-2.43253
LOC_Os04g43400	Os4bglu17 - GH1 gene fragment, expressed	-1.65401	-1.13239
LOC_Os04g43440	NB-ARC/LRR disease resistance protein, putative, expressed	1.07206	1.67378
LOC_Os04g43680	MYB family transcription factor, putative, expressed	1.44223	2.06742
LOC_Os04g44220	MIF4G domain containing protein, putative, expressed	-1.9388	-1.16799
LOC_Os04g44330	transposon protein, putative, unclassified, expressed	-1.15737	-1.75438
LOC_Os04g44550	CHCH domain containing protein, expressed	1.53423	1.38804
LOC_Os04g45590	glyoxalase family protein, putative, expressed	3.51718	3.14287
LOC_Os04g45700	COBRA, putative, expressed	2.60266	2.28455
LOC_Os04g46970	glucosyltransferase, putative, expressed	1.90738	2.99326
LOC_Os04g48350	dehydration-responsive element-binding protein, putative, expressed	-1.27766	1.61741
LOC_Os04g48930	ferric-chelate reductase, putative, expressed	-4.5037	-1.38933
LOC_Os04g49360	OsFBX149 - F-box domain containing protein, expressed	1.71873	1.72573
LOC_Os04g49660	DUF581 domain containing protein, expressed	-1.06851	-1.05497
LOC_Os04g49920	sensitivity to red light reduced protein 1, putative, expressed	-1.73713	-1.06412
LOC_Os04g49980	late embryogenesis abundant group 1, putative, expressed	5.3447	2.0477
LOC_Os04g50790	RNA recognition motif, putative, expressed	1.27613	1.10989
LOC_Os04g50940	peptide transporter PTR2, putative, expressed	1.65478	4.40482
LOC_Os04g51150	transposon protein, putative, unclassified, expressed	1.82494	1.34191
LOC_Os04g51160	transposon protein, putative, unclassified, expressed	1.56878	1.45736
LOC_Os04g52110	late embryogenesis abundant protein, group 3, putative, expressed	8.55712	3.11008
LOC_Os04g52810	no apical meristem protein, putative, expressed	1.32213	1.06387
LOC_Os04g53606	expressed protein	1.14421	1.3556
LOC_Os04g53994	kinase, putative, expressed	1.86634	1.48065
LOC_Os04g54210	expressed protein	1.04354	1.31925
LOC_Os04g55600	expressed protein	1.6647	1.34804
LOC_Os04g55720	D-3-phosphoglycerate dehydrogenase, chloroplast precursor, putative, expressed	2.12417	1.1232
LOC_Os04g55980	glycine-rich RNA-binding, abscisic acid-inducible protein, putative, expressed	1.37138	3.685
LOC_Os04g56030	glycine-rich cell wall structural protein precursor, putative, expressed	1.02863	1.01222
LOC_Os04g56040	glycine rich protein family protein, putative, expressed	1.65342	1.53453
LOC_Os04g56240	lipase, putative, expressed	-1.52193	-1.07782
LOC_Os04g56309	expressed protein	5.55736	3.91671
LOC_Os04g56390	expressed protein	-3.04285	-1.01258
LOC_Os04g56430	cysteine-rich receptor-like protein kinase, putative, expressed	3.50161	2.76795
LOC_Os04g56470	amino acid transporter, putative, expressed	1.81118	1.01474
LOC_Os04g57810	GA18008-PA, putative, expressed	1.75076	1.43218
LOC_Os04g58190	dof zinc finger domain containing protein, putative, expressed	1.16469	1.15644
LOC_Os04g58200	protochlorophyllide reductase A, chloroplast precursor, putative, expressed	-1.17601	-1.68939
LOC_Os04g58850	harpin-induced protein 1 domain containing protein, expressed	1.44444	1.42196
LOC_Os04g59190	peroxidase precursor, putative, expressed	2.1323	1.03901
LOC_Os05g01380	polygalacturonase inhibitor precursor, putative, expressed	1.44507	1.13393
LOC_Os05g02450	expressed protein	3.72853	2.271
LOC_Os05g02550	F-box domain containing protein, expressed	-1.4025	-2.10905
LOC_Os05g03120	retrotransposon protein, putative, unclassified, expressed	-1.06147	-1.33565
LOC_Os05g03130	OsRCI2-7 - Putative low temperature and salt responsive protein, expressed	7.32934	1.29276
LOC_Os05g03460	protein kinase, putative, expressed	3.26321	1.23592
LOC_Os05g03480	acyl-coenzyme A dehydrogenase, mitochondrial precursor, putative, expressed	2.00411	1.3549
LOC_Os05g03770	expressed protein	1.88059	1.31306
LOC_Os05g04210	MYB family transcription factor, putative, expressed	2.33006	1.45648
LOC_Os05g04700	OsRCI2-6 - Hydrophobic protein LTI6B, expressed	2.89204	1.04907
LOC_Os05g05930	peripheral-type benzodiazepine receptor, putative, expressed	7.49431	3.11008
LOC_Os05g06920	relA-SpoT like protein RSH4, putative, expressed	-1.2294	-1.11677
LOC_Os05g07240	expressed protein	-1.9455	-1.8601
LOC_Os05g07710	WD40-like domain containing protein, putative, expressed	1.31726	1.31465
LOC_Os05g07810	universal stress protein domain containing protein, putative, expressed	4.25108	1.09549
LOC_Os05g08830	expressed protein	1.13374	2.49834
LOC_Os05g08860	expressed protein	-1.35198	1.59152
LOC_Os05g10620	no apical meristem protein, putative, expressed	1.9067	2.1956
LOC_Os05g10650	6-phosphofructokinase, putative, expressed	1.09377	1.06062
LOC_Os05g11064	expressed protein	-2.46104	-1.35033
LOC_Os05g11210	lachrymatory factor synthase, putative, expressed	-3.83829	-2.109
LOC_Os05g11428	expressed protein	-1.17398	-1.11095
LOC_Os05g11650	GIL1, putative, expressed	-1.03692	-1.23428
LOC_Os05g12030	expressed protein	1.97589	2.36718
LOC_Os05g12040	cytochrome P450 51, putative, expressed	1.68869	2.34069
LOC_Os05g12640	BURP domain containing protein, expressed	-1.10753	-2.09935
LOC_Os05g13970	phosphorylase domain containing protein, putative, expressed	3.30438	2.91723
LOC_Os05g15530	aminotransferase domain containing protein, putative, expressed	2.35079	1.72795
LOC_Os05g15770	glycosyl hydrolase, putative, expressed	2.05241	1.23526
LOC_Os05g15880	glycosyl hydrolase, putative, expressed	1.04021	1.47624
LOC_Os05g22614	PTAC16, putative, expressed	-1.59301	-1.29654
LOC_Os05g23830	endo-1,4-beta-xylanase, putative, expressed	-1.42642	-1.30495
LOC_Os05g24520	retrotransposon protein, putative, Ty3-gypsy subclass, expressed	-1.94495	-1.09718
LOC_Os05g25240	expressed protein	-4.68254	-1.69938
LOC_Os05g25370	TKL_IRAK_CrRLK1L-1.2 - The CrRLK1L-1 subfamily has homology to the CrRLK1L homolog, expressed	-3.50205	-1.30935
LOC_Os05g25920	expressed protein	2.28649	1.83159
LOC_Os05g26760	expressed protein	-1.40558	-1.25903
LOC_Os05g27590	wound-induced protein WI12, putative, expressed	-2.19919	2.25654
LOC_Os05g28120	transposon protein, putative, unclassified, expressed	-1.76671	-1.08001
LOC_Os05g28830	PMR5, putative, expressed	1.74013	-3.67305
LOC_Os05g29810	AP2 domain containing protein, expressed	2.47294	1.60367
LOC_Os05g30220	disease resistance RPP13-like protein 1, putative, expressed	-2.81694	-1.16429
LOC_Os05g32770	expressed protein	-1.16375	1.32319
LOC_Os05g33130	CHIT17 - Chitinase family protein precursor, expressed	4.17573	2.30454
LOC_Os05g33400	basic 7S globulin precursor, putative, expressed	2.89573	1.58797
LOC_Os05g33410	xylanase inhibitor, putative, expressed	1.29174	3.62531
LOC_Os05g33960	peptide transporter PTR2, putative, expressed	3.85756	2.14521
LOC_Os05g34170	tubulin/FtsZ domain containing protein, putative, expressed	-1.61009	-1.55148
LOC_Os05g34830	No apical meristem protein, putative, expressed	3.31141	1.88007
LOC_Os05g34854	gibberellin 20 oxidase 2, putative, expressed	1.15477	1.21478
LOC_Os05g36260	soluble inorganic pyrophosphatase, putative, expressed	1.28162	1.76831
LOC_Os05g37050	MYB family transcription factor, putative, expressed	-1.19966	1.27954
LOC_Os05g38790	IQ calmodulin-binding motif domain containing protein, expressed	-1.83468	-1.41464
LOC_Os05g39250	phosphatidylethanolamine-binding protein, putative, expressed	5.78338	2.82471
LOC_Os05g39770	aminotransferase, putative, expressed	2.53862	1.82666
LOC_Os05g39840	expressed protein	-1.34574	-1.49871
LOC_Os05g39930	spotted leaf 11, putative, expressed	1.32697	1.5546
LOC_Os05g43110	GDSL-like lipase/acylhydrolase, putative, expressed	2.26751	1.87458
LOC_Os05g43340	retrotransposon protein, putative, unclassified, expressed	-1.69575	-1.42932
LOC_Os05g43390	signal recognition particle 54 kDa protein, putative, expressed	1.84042	1.13866
LOC_Os05g43640	retrotransposon, putative, centromere-specific, expressed	1.05286	2.18322
LOC_Os05g43860	expressed protein	-2.49643	-2.52657
LOC_Os05g45070	harpin-induced protein 1 domain containing protein, expressed	1.46951	1.34686
LOC_Os05g45100	anthocyanidin 5,3-O-glucosyltransferase, putative, expressed	2.38707	2.6345
LOC_Os05g46350	IQ calmodulin-binding motif domain containing protein, expressed	3.24054	1.43241
LOC_Os05g46480	late embryogenesis abundant protein, group 3, putative, expressed	7.35346	3.76026
LOC_Os05g46610	myb-like DNA-binding domain containing protein, putative, expressed	-1.31062	-1.72831
LOC_Os05g46760	STE_MEKK_ste11_MAP3K.19 - STE kinases include homologs to sterile 7, sterile 11 and sterile 20 from yeast, expressed	1.82224	1.24299
LOC_Os05g48270	auxin-responsive protein, putative, expressed	-1.63574	-1.46097
LOC_Os05g48810	dnaJ domain containing protein, expressed	1.14346	1.20242
LOC_Os05g48900	fasciclin domain containing protein, expressed	-1.64355	-1.48903
LOC_Os05g49320	ribosomal protein L7/L12 C-terminal domain containing protein, expressed	-1.39608	-1.14462
LOC_Os05g49730	protein phosphatase 2C, putative, expressed	5.75239	1.47448
LOC_Os05g49940	expressed protein	3.04313	2.1816
LOC_Os05g49960	expressed protein	1.55279	2.36513
LOC_Os05g50300	AMP-binding enzyme, putative, expressed	-3.51845	-2.11824
LOC_Os05g50340	MYB family transcription factor, putative, expressed	-3.7821	-1.05056
LOC_Os05g50380	glucose-1-phosphate adenylyltransferase large subunit, chloroplast precursor, putative, expressed	2.20359	1.17048
LOC_Os05g50570	OsSCP29 - Putative Serine Carboxypeptidase homologue, expressed	3.11318	1.80894
LOC_Os05g51680	SCP-like extracellular protein, expressed	2.52793	2.25654
LOC_Os06g02640	ripening-related protein precursor, putative, expressed	3.32924	2.30454
LOC_Os06g03670	dehydration-responsive element-binding protein, putative, expressed	3.78857	1.90616
LOC_Os06g03710	DELLA protein SLR1, putative, expressed	1.94731	1.56253
LOC_Os06g03860	uncharacterized membrane protein, putative, expressed	1.03639	1.02586
LOC_Os06g04220	expressed protein	1.93824	3.02041
LOC_Os06g04240	expressed protein	1.13869	2.49877
LOC_Os06g04920	zinc finger family protein, putative, expressed	-4.76067	-1.22705
LOC_Os06g05320	transferase family protein, putative, expressed	2.90584	1.89097
LOC_Os06g05410	expressed protein	2.34444	1.45502
LOC_Os06g05420	expressed protein	4.58573	1.73925
LOC_Os06g05470	expressed protein	1.63708	2.21129
LOC_Os06g06250	GDSL-like lipase/acylhydrolase, putative, expressed	-1.43439	-1.39986
LOC_Os06g06990	expressed protein	-1.7793	-1.4121
LOC_Os06g07790	retrotransposon protein, putative, unclassified, expressed	-1.22625	-1.33618
LOC_Os06g08120	plant protein of unknown function domain containing protein, expressed	-1.61663	-1.11651
LOC_Os06g08900	glutamate receptor 2.6 precursor, putative, expressed	-1.33976	-1.21416
LOC_Os06g09550	expressed protein	1.51105	2.67405
LOC_Os06g09560	heat shock protein DnaJ, putative, expressed	1.72876	1.94085
LOC_Os06g09600	expressed protein	1.11482	1.5491
LOC_Os06g09980	expressed protein	1.53441	1.14558
LOC_Os06g09990	expressed protein	1.55104	1.19881
LOC_Os06g10020	expressed protein	-1.64197	1.89949
LOC_Os06g10230	receptor-like protein kinase 5 precursor, putative, expressed	-1.35749	1.94377
LOC_Os06g10530	expressed protein	3.42713	1.07792
LOC_Os06g11200	12-oxophytodienoate reductase, putative, expressed	2.35058	1.07048
LOC_Os06g12310	aquaporin protein, putative, expressed	-1.01448	-1.14481
LOC_Os06g12450	soluble starch synthase 2-3, chloroplast precursor, putative, expressed	-1.12615	-2.37302
LOC_Os06g13560	SAM dependent carboxyl methyltransferase, putative, expressed	2.88122	1.52148
LOC_Os06g14400	1-aminocyclopropane-1-carboxylate oxidase homolog 4, putative, expressed	1.32544	1.081
LOC_Os06g14810	3-ketoacyl-CoA synthase, putative, expressed	2.43518	1.84729
LOC_Os06g15330	CCT/B-box zinc finger protein, putative, expressed	-1.58377	-1.15491
LOC_Os06g15630	retrotransposon protein, putative, unclassified, expressed	-2.12498	-1.61791
LOC_Os06g16640	carboxyl-terminal peptidase, putative, expressed	-1.50352	-1.14525
LOC_Os06g17070	retrotransposon protein, putative, Ty1-copia subclass, expressed	1.74143	2.59802
LOC_Os06g19260	cadmium tolerance factor, putative, expressed	-1.49118	-1.1082
LOC_Os06g19630	steroid nuclear receptor, ligand-binding, putative, expressed	5.26292	2.19444
LOC_Os06g21410	arabinogalactan peptide 23 precursor, putative, expressed	1.41197	1.47391
LOC_Os06g21570	Os6bglu24 - beta-glucosidase homologue, similar to G. max isohydroxyurate hydrolase, expressed	-1.71608	-1.01616
LOC_Os06g21820	jasmonate O-methyltransferase, putative, expressed	1.20699	1.30405
LOC_Os06g21910	late embryogenesis abundant group 1, putative, expressed	6.02977	1.87458
LOC_Os06g23350	late embryogenesis abundant protein D-34, putative, expressed	6.18161	2.17706
LOC_Os06g24040	expressed protein	-1.83058	-1.33583
LOC_Os06g24430	expressed protein	4.10151	1.4069
LOC_Os06g24850	OsIAA22 - Auxin-responsive Aux/IAA gene family member, expressed	-1.00526	-1.06815
LOC_Os06g25010	glycosyl hydrolase, putative, expressed	3.47293	1.58612
LOC_Os06g28790	expressed protein	1.22435	1.47673
LOC_Os06g31090	GAMYB-binding protein, putative, expressed	1.23659	1.9426
LOC_Os06g32890	retrotransposon protein, putative, Ty3-gypsy subclass, expressed	-1.85921	-1.40096
LOC_Os06g32900	retrotransposon protein, putative, Ty3-gypsy subclass, expressed	-1.33439	-1.78345
LOC_Os06g32910	uncharacterized Cys-rich domain containing protein, putative, expressed	-1.29345	-1.43975
LOC_Os06g34100	expressed protein	-1.74734	-1.72311
LOC_Os06g34400	zinc finger, C3HC4 type domain containing protein, expressed	1.48457	-1.04811
LOC_Os06g35650	reticuline oxidase-like protein precursor, putative, expressed	1.29263	1.08521
LOC_Os06g35700	reticuline oxidase-like protein precursor, putative, expressed	-1.36737	2.0874
LOC_Os06g35960	HSF-type DNA-binding domain containing protein, expressed	4.58516	1.72438
LOC_Os06g36340	expressed protein	-2.95856	-1.62418
LOC_Os06g36560	inositol oxygenase, putative, expressed	3.04474	1.92608
LOC_Os06g37140	retrotransposon protein, putative, Ty3-gypsy subclass, expressed	2.81311	1.76618
LOC_Os06g38670	receptor-like protein kinase precursor, putative, expressed	1.7936	1.38352
LOC_Os06g39240	endothelial differentiation-related factor 1, putative, expressed	1.41053	2.1469
LOC_Os06g40170	phospholipase D, putative, expressed	-1.15914	-1.04012
LOC_Os06g40930	hypothetical protein	-2.28255	1.8933
LOC_Os06g40940	glycine dehydrogenase, putative, expressed	-1.81979	-1.01847
LOC_Os06g43080	expressed protein	3.18871	1.15306
LOC_Os06g43090	MYB transcription factor TaMYB1, putative, expressed	1.41907	1.43948
LOC_Os06g43880	prenyltransferase, putative, expressed	2.07455	2.12838
LOC_Os06g44160	heat shock protein DnaJ, putative, expressed	1.72582	1.1036
LOC_Os06g45184	retrotransposon protein, putative, Ty3-gypsy subclass, expressed	4.01635	1.71227
LOC_Os06g45610	expressed protein	1.10388	1.61126
LOC_Os06g46740	early nodulin 20 precursor, putative, expressed	7.95041	2.60482
LOC_Os06g47100	OsFBX203 - F-box domain containing protein, expressed	2.74013	1.9224
LOC_Os06g47120	expressed protein	3.14565	1.71618
LOC_Os06g47200	LTPL85 - Protease inhibitor/seed storage/LTP family protein precursor, expressed	1.41771	1.0154
LOC_Os06g47270	zinc finger, C3HC4 type domain containing protein, expressed	2.88647	1.03489
LOC_Os06g48020	peroxidase precursor, putative, expressed	2.87748	2.04132
LOC_Os06g48210	DEAD-box ATP-dependent RNA helicase, putative, expressed	3.12196	1.17854
LOC_Os06g48240	AAA ATPase, putative, expressed	2.00986	1.52513
LOC_Os06g48560	transferase family protein, putative, expressed	-1.79995	-1.34699
LOC_Os06g49750	kelch motif family protein, expressed	-1.89556	1.34172
LOC_Os06g50240	thaumatin, putative, expressed	2.90149	2.25654
LOC_Os06g50930	rhodanese-like domain containing protein, putative, expressed	1.20997	1.13691
LOC_Os06g51210	zinc finger family protein, putative, expressed	-2.18289	1.67897
LOC_Os07g01340	gibberellin 2-beta-dioxygenase 7, putative, expressed	1.9374	3.17254
LOC_Os07g01620	dirigent, putative, expressed	-2.14365	-1.54513
LOC_Os07g02140	flavin-containing monooxygenase family protein, putative, expressed	-1.64969	-1.13037
LOC_Os07g02480	expressed protein	-2.60642	-1.77522
LOC_Os07g03020	expressed protein	2.15678	1.26253
LOC_Os07g04040	expressed protein	3.79794	2.40806
LOC_Os07g04560	no apical meristem protein, putative, expressed	1.84685	1.51883
LOC_Os07g05480	photosystem I reaction center subunit, chloroplast precursor, putative, expressed	-2.01092	-1.09743
LOC_Os07g05940	9-cis-epoxycarotenoid dioxygenase 1, chloroplast precursor, putative, expressed	6.02233	2.89826
LOC_Os07g07715	expressed protein	-3.94759	-1.27849
LOC_Os07g07790	LTPL75 - Protease inhibitor/seed storage/LTP family protein precursor, expressed	1.63026	1.05295
LOC_Os07g08350	C4-dicarboxylate transporter/malic acid transport protein, expressed	-1.23315	-2.33807
LOC_Os07g09420	ATPase, putative, expressed	1.95833	1.92865
LOC_Os07g11100	hypothetical protein	-1.64933	2.39873
LOC_Os07g11330	RAL2 - Seed allergenic protein RA5/RA14/RA17 precursor, expressed	-3.24967	-1.15708
LOC_Os07g13480	expressed protein	-3.39957	-1.22747
LOC_Os07g14150	cytidine deaminase, putative, expressed	1.733	1.43252
LOC_Os07g14820	expressed protein	-2.5867	-1.37035
LOC_Os07g15959	expressed protein	1.33443	1.0152
LOC_Os07g19140	retrotransposon protein, putative, unclassified, expressed	-1.00639	-1.26632
LOC_Os07g22730	AP2 domain containing protein, expressed	1.79886	2.82281
LOC_Os07g23640	retrotransposon protein, putative, Ty3-gypsy subclass, expressed	4.861	1.27706
LOC_Os07g23660	retrotransposon protein, putative, unclassified, expressed	3.83774	1.37319
LOC_Os07g23810	expressed protein	-2.82113	-1.22107
LOC_Os07g25900	expressed protein	1.32483	1.52352
LOC_Os07g25960	retrotransposon protein, putative, unclassified, expressed	2.62647	1.61612
LOC_Os07g25970	retrotransposon protein, putative, unclassified, expressed	1.39056	1.48505
LOC_Os07g26110	membrane associated DUF588 domain containing protein, putative, expressed	1.11757	1.4613
LOC_Os07g26320	retrotransposon protein, putative, Ty1-copia subclass	2.34981	1.15643
LOC_Os07g27370	resistance protein, putative, expressed	1.09594	2.25654
LOC_Os07g27390	retrotransposon protein, putative, unclassified, expressed	4.23222	3.14826
LOC_Os07g28000	transposon protein, putative, CACTA, En/Spm sub-class, expressed	-1.70174	-1.3852
LOC_Os07g31530	retrotransposon protein, putative, unclassified, expressed	1.74618	1.69727
LOC_Os07g31960	UDP-glucoronosyl and UDP-glucosyl transferase domain containing protein, expressed	-2.34048	-1.31642
LOC_Os07g33280	expressed protein	5.23291	2.91085
LOC_Os07g33440	cytochrome P450, putative, expressed	-1.22926	1.93324
LOC_Os07g34070	auxin-induced protein 5NG4, putative, expressed	-2.5584	-1.01498
LOC_Os07g34280	CXE carboxylesterase, putative, expressed	2.26156	2.9147
LOC_Os07g34520	isocitrate lyase, putative, expressed	5.03498	2.35486
LOC_Os07g34830	ankyrin repeat family protein, putative, expressed	-1.98302	-1.57118
LOC_Os07g35300	TKL_IRAK_DUF26-lc.11 - DUF26 kinases have homology to DUF26 containing loci, expressed	1.56915	1.07331
LOC_Os07g36430	expressed protein	2.28814	3.5113
LOC_Os07g36630	CSLF8 - cellulose synthase-like family F; beta1,3;1,4 glucan synthase, expressed	-1.27997	1.52343
LOC_Os07g37210	MYB family transcription factor, putative, expressed	2.6322	1.00005
LOC_Os07g37240	chlorophyll A-B binding protein, putative, expressed	-2.23107	-1.08541
LOC_Os07g37620	fiber expressed protein, putative, expressed	4.18842	1.23086
LOC_Os07g38130	polygalacturonase inhibitor 1 precursor, putative, expressed	2.05333	1.93682
LOC_Os07g38570	expressed protein	1.70192	1.37426
LOC_Os07g38630	expressed protein	1.48828	1.42364
LOC_Os07g38900	expressed protein	-2.81867	-1.17668
LOC_Os07g39210	expressed protein	1.61508	2.25654
LOC_Os07g40290	OsGH3.8 - Probable indole-3-acetic acid-amido synthetase, expressed	1.44012	1.04852
LOC_Os07g40630	BRASSINOSTEROID INSENSITIVE 1 precursor, putative, expressed	1.41211	1.71469
LOC_Os07g41320	COBRA-like protein precursor, putative, expressed	1.94384	-1.81468
LOC_Os07g42160	HD domain containing protein, putative, expressed	1.64331	1.43912
LOC_Os07g42834	retrotransposon protein, putative, unclassified, expressed	1.05666	2.16982
LOC_Os07g43240	SKP1-like protein 1B, putative, expressed	2.71014	1.90831
LOC_Os07g43560	TKL_IRAK_DUF26-lc.24 - DUF26 kinases have homology to DUF26 containing loci, expressed	-3.71308	-1.0556
LOC_Os07g43604	expressed protein	2.3446	2.25654
LOC_Os07g43810	RNA recognition motif containing protein, putative, expressed	1.02976	-1.08508
LOC_Os07g44100	expressed protein	1.34027	1.39074
LOC_Os07g44440	peroxiredoxin, putative, expressed	2.84968	2.29855
LOC_Os07g44850	gibberellin receptor GID1L2, putative, expressed	3.72127	1.63975
LOC_Os07g44910	gibberellin receptor GID1L2, putative, expressed	1.29358	1.33243
LOC_Os07g45550	expressed protein	1.45767	1.13965
LOC_Os07g46950	ligA, putative, expressed	3.04276	1.62916
LOC_Os07g47010	transposon protein, putative, unclassified, expressed	3.37241	1.93432
LOC_Os07g47670	hypoxia-responsive family protein, putative, expressed	2.11485	2.09426
LOC_Os07g48010	peroxidase precursor, putative, expressed	-1.97027	2.168
LOC_Os07g48020	peroxidase precursor, putative, expressed	-1.78223	2.14107
LOC_Os07g48900	expressed protein	1.94975	3.12138
LOC_Os07g48980	nicotianamine synthase, putative, expressed	-1.02453	-1.24969
LOC_Os07g49200	membrane associated DUF588 domain containing protein, putative, expressed	1.93822	1.41042
LOC_Os08g01160	membrane associated DUF588 domain containing protein, putative, expressed	-2.02323	-1.11032
LOC_Os08g01480	cytochrome P450, putative, expressed	1.8074	1.70352
LOC_Os08g01910	expressed protein	4.51064	1.15982
LOC_Os08g02030	transferase family protein, putative, expressed	6.03481	3.58982
LOC_Os08g03630	acyl-activating enzyme 14, putative, expressed	-1.12532	-1.37135
LOC_Os08g04630	external NADH-ubiquinone oxidoreductase 1, mitochondrial precursor, putative, expressed	1.35076	1.35674
LOC_Os08g05010	retrotransposon protein, putative, unclassified, expressed	-2.02916	-1.50728
LOC_Os08g06280	LSD1 zinc finger domain containing protein, expressed	-1.16835	-1.05704
LOC_Os08g06290	expressed protein	-2.38863	-1.68325
LOC_Os08g07240	expressed protein	3.6376	3.78978
LOC_Os08g07730	transferase family protein, putative, expressed	1.06818	1.80409
LOC_Os08g07890	NB-ARC domain containing protein, expressed	-1.56461	-1.02062
LOC_Os08g08250	expressed protein	1.27468	2.25654
LOC_Os08g09750	OsFBL44 - F-box domain and LRR containing protein, expressed	2.04308	1.02404
LOC_Os08g10270	expressed protein	2.85044	1.82757
LOC_Os08g10500	expressed protein	3.22171	1.25022
LOC_Os08g10670	expressed protein	2.4615	1.88953
LOC_Os08g16580	Cf2/Cf5 disease resistance protein, putative, expressed	-2.61019	-1.20334
LOC_Os08g17390	expressed protein	-1.74424	-1.29899
LOC_Os08g18974	expressed protein	6.10159	2.25654
LOC_Os08g19750	retrotransposon protein, putative, Ty3-gypsy subclass, expressed	1.56882	-1.48082
LOC_Os08g22370	retrotransposon protein, putative, unclassified, expressed	2.62527	2.17706
LOC_Os08g22380	retrotransposon protein, putative, unclassified, expressed	3.92342	2.7325
LOC_Os08g24300	expressed protein	1.21467	2.61077
LOC_Os08g24630	protein kinase domain containing protein, expressed	1.03	3.15277
LOC_Os08g24750	xyloglucan fucosyltransferase, putative, expressed	3.11687	2.08908
LOC_Os08g26350	expressed protein	1.76895	2.21872
LOC_Os08g28010	expressed protein	-2.49779	-1.888
LOC_Os08g28400	expressed protein	-2.15766	1.39338
LOC_Os08g28670	pathogenesis-related Bet v I family protein, putative, expressed	-2.89724	-1.18194
LOC_Os08g28710	receptor protein kinase CRINKLY4 precursor, putative, expressed	2.16966	1.86728
LOC_Os08g28790	dirigent, putative, expressed	-1.25835	-1.19083
LOC_Os08g30100	1-aminocyclopropane-1-carboxylate oxidase homolog 1, putative, expressed	2.23542	1.96314
LOC_Os08g30590	C1-like domain containing protein, expressed	-2.61896	-1.14151
LOC_Os08g31090	expressed protein	4.1252	2.45477
LOC_Os08g31280	DC1, putative, expressed	2.20712	1.72424
LOC_Os08g31860	expressed protein	3.64518	1.63332
LOC_Os08g31890	expressed protein	1.09704	1.98189
LOC_Os08g34720	D-3-phosphoglycerate dehydrogenase, chloroplast precursor, putative, expressed	-1.00144	1.10796
LOC_Os08g34800	expressed protein	1.61845	3.09118
LOC_Os08g35160	heat shock protein DnaJ, putative, expressed	-1.72841	1.49254
LOC_Os08g35590	expressed protein	-2.02485	-1.30224
LOC_Os08g36410	ANTH domain containing protein, expressed	3.45079	1.57528
LOC_Os08g36580	expressed protein	-2.20866	-1.00853
LOC_Os08g36740	bHelix-loop-helix transcription factor, putative, expressed	2.67353	1.94131
LOC_Os08g36920	AP2 domain containing protein, expressed	-1.10511	1.63975
LOC_Os08g37050	gibberellin receptor GID1L2, putative, expressed	2.88058	1.35774
LOC_Os08g37470	2-aminoethanethiol dioxygenase, putative, expressed	1.89354	2.01789
LOC_Os08g37874	2-nitropropane dioxygenase family, putative, expressed	2.18389	2.23554
LOC_Os08g37940	HAD-superfamily hydrolase subfamily IA, variant 3, putative, expressed	-2.91499	-1.33162
LOC_Os08g38020	bZIP transcription factor domain containing protein, expressed	1.91525	-1.4583
LOC_Os08g38400	oligopeptide transporter, putative, expressed	-2.36542	-1.1654
LOC_Os08g38600	copine, putative, expressed	2.35797	1.71794
LOC_Os08g39660	cytochrome P450, putative, expressed	1.76838	2.29444
LOC_Os08g39730	cytochrome P450, putative, expressed	3.93215	2.96169
LOC_Os08g39840	lipoxygenase, chloroplast precursor, putative, expressed	1.30523	2.31468
LOC_Os08g40060	expressed protein	-2.14038	-1.09537
LOC_Os08g40270	lectin-like protein kinase, putative, expressed	1.86003	3.03356
LOC_Os08g40290	retrotransposon protein, putative, unclassified, expressed	4.20537	1.99215
LOC_Os08g40680	glycosyl hydrolase, putative, expressed	3.01885	3.00702
LOC_Os08g41400	expressed protein	-1.73385	-1.09244
LOC_Os08g41630	ubiquitin carboxyl-terminal hydrolase family protein, expressed	-1.41394	-1.28534
LOC_Os08g41750	OsFBX303 - F-box domain containing protein, expressed	3.36916	3.15921
LOC_Os08g41860	expressed protein	-1.00559	-1.02307
LOC_Os08g43200	dehydration-responsive element-binding protein, putative, expressed	1.30596	2.30454
LOC_Os08g43290	LTPL44 - Protease inhibitor/seed storage/LTP family protein precursor, expressed	1.28143	2.4473
LOC_Os08g44160	expressed protein	1.13877	1.94484
LOC_Os08g44340	monodehydroascorbate reductase, putative, expressed	1.47985	1.31335
LOC_Os09g02180	expressed protein	5.51989	1.74729
LOC_Os09g03190	expressed protein	5.23444	2.35785
LOC_Os09g03200	expressed protein	3.2356	2.09622
LOC_Os09g03380	transposon protein, putative, Mutator sub-class, expressed	-1.86141	-1.33537
LOC_Os09g08570	expressed protein	5.31232	1.89949
LOC_Os09g09040	expressed protein	4.23223	3.12937
LOC_Os09g09650	retrotransposon protein, putative, Ty3-gypsy subclass, expressed	4.22175	1.47503
LOC_Os09g10690	expressed protein	-1.78347	-1.23036
LOC_Os09g11660	expressed protein	1.77786	2.28455
LOC_Os09g13650	microtubule-associated protein, putative, expressed	1.55303	-2.79756
LOC_Os09g15480	Ser/Thr-rich protein T10 in DGCR region, putative, expressed	5.01472	2.28455
LOC_Os09g16950	cysteine-rich receptor-like protein kinase 25 precursor, putative, expressed	-3.42586	-1.18475
LOC_Os09g17146	expressed protein	1.19831	1.64855
LOC_Os09g17152	OsFBX319 - F-box domain containing protein, expressed	1.34844	2.22891
LOC_Os09g17190	OsFBX320 - F-box domain containing protein, expressed	1.37012	1.39192
LOC_Os09g19229	protein kinase domain containing protein, expressed	-1.72481	-1.17998
LOC_Os09g19290	retrotransposon protein, putative, unclassified, expressed	-1.73177	-1.21339
LOC_Os09g19300	retrotransposon protein, putative, unclassified, expressed	-1.71876	-1.26026
LOC_Os09g19380	receptor-like protein kinase precursor, putative, expressed	-2.49135	-2.66338
LOC_Os09g19390	senescence-induced receptor-like serine/threonine-protein kinase precursor, putative, expressed	-2.32036	-3.95567
LOC_Os09g19400	senescence-induced receptor-like serine/threonine-protein kinase precursor, putative, expressed	-1.74163	-2.91122
LOC_Os09g19970	expressed protein	1.98915	1.39356
LOC_Os09g20330	annexin, putative, expressed	2.48454	-1.89424
LOC_Os09g20880	serine/threonine-protein kinase, putative, expressed	-1.03069	-1.11601
LOC_Os09g21120	armadillo/beta-catenin repeat family protein, putative, expressed	5.14325	2.5144
LOC_Os09g21710	AN1-like zinc finger domain containing protein, expressed	1.11867	1.68579
LOC_Os09g21919	expressed protein	5.79787	1.3183
LOC_Os09g23595	expressed protein	2.34967	1.55189
LOC_Os09g25060	WRKY76, expressed	-2.19407	-2.19977
LOC_Os09g25430	ZOS9-07 - C2H2 zinc finger protein, expressed	2.25005	2.49619
LOC_Os09g25700	TsetseEP precursor, putative, expressed	3.9435	3.09905
LOC_Os09g26350	expressed protein	-1.04773	1.48817
LOC_Os09g27040	GEX1, putative, expressed	2.1515	1.04486
LOC_Os09g27260	plant viral response family protein, putative, expressed	1.95494	1.90998
LOC_Os09g27500	cytochrome P450, putative, expressed	-1.31226	1.98472
LOC_Os09g27510	cytochrome P450, putative, expressed	-1.127	1.33861
LOC_Os09g27890	lysM domain-containing GPI-anchored protein precursor, putative, expressed	-2.3765	-1.16316
LOC_Os09g27950	galactosyltransferase, putative, expressed	1.69784	1.0918
LOC_Os09g27990	annexin, putative, expressed	1.17269	1.76273
LOC_Os09g28180	D-mannose binding lectin family protein, expressed	1.29749	1.47006
LOC_Os09g29540	OsWAK82 - OsWAK receptor-like cytoplasmic kinase OsWAK-RLCK, expressed	-2.20175	-1.37282
LOC_Os09g29940	auxin-independent growth promoter protein, putative, expressed	2.03214	1.13261
LOC_Os09g30130	CSLE6 - cellulose synthase-like family E, expressed	-1.2505	-1.15358
LOC_Os09g30280	glycosyl transferase 8 domain containing protein, putative, expressed	1.49532	2.28455
LOC_Os09g30490	EF hand family protein, expressed	1.18798	2.34464
LOC_Os09g31462	expressed protein	3.25176	3.01542
LOC_Os09g31478	auxin efflux carrier component, putative, expressed	2.17415	1.00089
LOC_Os09g31502	dehydrogenase, putative, expressed	-1.87301	-1.05979
LOC_Os09g32570	alcohol dehydrogenase GroES-like domain containing protein, expressed	-1.0412	1.16679
LOC_Os09g33530	expressed protein	1.68001	1.05916
LOC_Os09g34160	resistance protein, putative, expressed	2.64577	1.81135
LOC_Os09g35010	dehydration-responsive element-binding protein, putative, expressed	-2.46532	2.4309
LOC_Os09g35020	AP2 domain containing protein, expressed	-3.1633	1.61812
LOC_Os09g35780	BAP2, putative, expressed	1.59404	1.70548
LOC_Os09g35940	cytochrome P450, putative, expressed	-3.78792	-1.42482
LOC_Os09g36200	senescence-inducible chloroplast stay-green protein 1, putative, expressed	1.7049	1.47793
LOC_Os09g37200	transferase family protein, putative, expressed	2.44162	1.33061
LOC_Os09g37958	cupin domain containing protein, expressed	-2.44194	1.04084
LOC_Os09g38870	expressed protein	2.55825	2.22758
LOC_Os09g38930	expressed protein	-1.97651	2.86094
LOC_Os09g39050	OsFBX342 - F-box domain containing protein, expressed	-3.51102	-2.17339
LOC_Os09g39760	pectinesterase, putative, expressed	1.9316	2.27183
LOC_Os10g01044	isoflavone reductase, putative, expressed	-1.90264	-1.19126
LOC_Os10g02690	expressed protein	-1.76657	-1.11666
LOC_Os10g03320	UDP-glucoronosyl and UDP-glucosyl transferase domain containing protein, expressed	1.33356	1.21089
LOC_Os10g04380	expressed protein	2.92533	1.72681
LOC_Os10g04730	TKL_IRAK_DUF26-la.6 - DUF26 kinases have homology to DUF26 containing loci, expressed	-1.83296	-1.13413
LOC_Os10g05120	retrotransposon protein, putative, unclassified, expressed	-1.97684	-1.27529
LOC_Os10g05490	cytochrome P450, putative, expressed	-2.23392	-1.35569
LOC_Os10g06560	cyclin-dependent kinase G-1, putative, expressed	1.64933	-1.79035
LOC_Os10g10180	methyltransferase domain containing protein, putative, expressed	-1.65012	-1.15668
LOC_Os10g12050	expressed protein	-3.44718	-1.18705
LOC_Os10g17489	UDP-glucoronosyl and UDP-glucosyl transferase domain containing protein, expressed	1.7256	1.45495
LOC_Os10g17940	OsFBX382 - F-box domain containing protein, expressed	2.94597	1.93761
LOC_Os10g19919	retrotransposon protein, putative, Ty3-gypsy subclass, expressed	3.58772	2.60138
LOC_Os10g20450	MATE efflux family protein, putative, expressed	2.38655	2.57565
LOC_Os10g21590	transporter family protein, putative, expressed	2.31534	1.0593
LOC_Os10g23240	expressed protein	3.79756	2.30454
LOC_Os10g25040	red chlorophyll catabolite reductase, putative, expressed	1.54895	1.81556
LOC_Os10g25400	GDSL-like lipase/acylhydrolase, putative, expressed	3.80424	2.7943
LOC_Os10g26150	expressed protein	2.14255	1.00404
LOC_Os10g26500	homeobox associated leucine zipper, putative, expressed	-1.8191	1.16353
LOC_Os10g28120	glycosyl hydrolase, putative, expressed	3.01739	1.22409
LOC_Os10g29240	expressed protein	-2.64868	-1.06406
LOC_Os10g29570	late embryogenesis abundant protein D-34, putative, expressed	5.89079	1.43673
LOC_Os10g30390	cytochrome P450, putative, expressed	2.08315	2.56488
LOC_Os10g30450	heavy-metal-associated domain-containing protein, putative, expressed	1.04213	1.51789
LOC_Os10g32658	retrotransposon protein, putative, Ty3-gypsy subclass, expressed	3.11436	1.46803
LOC_Os10g33810	myb-related protein Myb4, putative, expressed	1.51254	1.51778
LOC_Os10g34920	secretory protein, putative, expressed	1.42569	1.06378
LOC_Os10g35030	IAP100, putative, expressed	-1.88494	-1.05988
LOC_Os10g35300	dof zinc finger domain containing protein, putative, expressed	1.22685	2.17312
LOC_Os10g35840	shikimate/quinate 5-dehydrogenase, putative, expressed	-1.00193	-1.29323
LOC_Os10g35950	transferase family protein, putative, expressed	-1.64584	-1.09902
LOC_Os10g36100	LTPL157 - Protease inhibitor/seed storage/LTP family protein precursor, expressed	1.19715	1.41075
LOC_Os10g36180	expressed protein	7.06545	1.89638
LOC_Os10g36500	invertase/pectin methylesterase inhibitor family protein, putative, expressed	-2.14826	-1.07899
LOC_Os10g36960	transposon protein, putative, unclassified, expressed	1.65052	1.87458
LOC_Os10g37220	hypothetical protein	2.83327	2.02452
LOC_Os10g37340	cystathionine gamma-synthase, putative, expressed	3.25863	1.49625
LOC_Os10g37660	trehalase precursor, putative, expressed	4.45617	1.28484
LOC_Os10g37670	actin-depolymerizing factor, putative, expressed	3.12387	1.02195
LOC_Os10g37700	hydrolase protein, putative, expressed	-1.79542	-1.03106
LOC_Os10g38000	dehydration-responsive element-binding protein, putative, expressed	3.83276	2.39873
LOC_Os10g38040	lysM domain containing protein, putative, expressed	1.70389	1.00642
LOC_Os10g38120	cytochrome P450, putative, expressed	1.28517	1.15607
LOC_Os10g38360	glutathione S-transferase, putative, expressed	1.51001	1.32476
LOC_Os10g38470	glutathione S-transferase, putative, expressed	1.66829	1.88529
LOC_Os10g38540	glutathione S-transferase, putative, expressed	-1.89066	-1.77094
LOC_Os10g38800	leucine-rich repeat transmembrane protein kinase, putative, expressed	-2.32166	-2.28238
LOC_Os10g40520	LTPL145 - Protease inhibitor/seed storage/LTP family protein precursor, expressed	-4.4354	-1.18237
LOC_Os10g40810	GATA zinc finger domain containing protein, expressed	-3.61697	-1.05615
LOC_Os10g40934	flavonol synthase/flavanone 3-hydroxylase, putative, expressed	1.32147	1.05702
LOC_Os10g42030	expressed protein	-2.24419	-1.45678
LOC_Os11g01240	IBR domain containing protein, expressed	-1.08484	-1.72319
LOC_Os11g02240	CAMK_KIN1/SNF1/Nim1_like.4 - CAMK includes calcium/calmodulin depedent protein kinases, expressed	3.16523	1.02034
LOC_Os11g02540	WRKY50, expressed	-2.88892	-2.75365
LOC_Os11g03300	NAC domain transcription factor, putative, expressed	3.2593	1.18334
LOC_Os11g04560	calmodulin-like protein 1, putative, expressed	1.13314	1.08321
LOC_Os11g05010	heavy-metal-associated domain-containing protein, putative, expressed	-1.02235	-1.18452
LOC_Os11g06110	carrier, putative, expressed	2.30928	1.98189
LOC_Os11g06770	ethylene-responsive transcription factor ERF110, putative, expressed	2.50224	1.20353
LOC_Os11g06960	retrotransposon protein, putative, unclassified, expressed	1.16733	1.04646
LOC_Os11g07020	fructose-bisphospate aldolase isozyme, putative, expressed	-1.41945	-1.05247
LOC_Os11g07911	expressed protein	8.04344	3.65657
LOC_Os11g08020	ankyrin repeat family protein, putative, expressed	-4.32474	-1.45238
LOC_Os11g10290	S-domain receptor-like protein kinase, putative, expressed	-1.83906	1.19424
LOC_Os11g10470	expressed protein	2.79604	2.81149
LOC_Os11g10480	dehydrogenase, putative, expressed	2.61623	1.16017
LOC_Os11g10510	dehydrogenase, putative, expressed	1.41816	2.45361
LOC_Os11g11330	retrotransposon protein, putative, unclassified, expressed	-1.17822	-1.04285
LOC_Os11g12310	retrotransposon protein, putative, unclassified, expressed	-1.42784	-1.96898
LOC_Os11g13890	chlorophyll A-B binding protein, putative, expressed	-1.49212	-1.21859
LOC_Os11g16550	uncharacterized protein ycf53, putative, expressed	-1.91956	-1.46643
LOC_Os11g16990	expressed protein	-1.57199	-1.55229
LOC_Os11g19730	expressed protein	-1.69723	-1.12135
LOC_Os11g19864	transposon protein, putative, Pong sub-class, expressed	4.61115	1.02931
LOC_Os11g22449	expressed protein	2.87397	-1.44044
LOC_Os11g23080	retrotransposon protein, putative, unclassified, expressed	1.13825	1.89448
LOC_Os11g24374	OsSCP55 - Putative Serine Carboxypeptidase homologue, expressed	2.77157	1.15397
LOC_Os11g26570	dehydrin, putative, expressed	6.91069	3.13273
LOC_Os11g26750	dehydrin, putative, expressed	6.13576	1.48765
LOC_Os11g26780	dehydrin, putative, expressed	6.72242	4.09202
LOC_Os11g26790	dehydrin, putative, expressed	6.37092	3.92988
LOC_Os11g29630	expressed protein	1.53007	1.44766
LOC_Os11g30290	PHF5-like protein domain containing protein, expressed	2.60394	2.80887
LOC_Os11g31530	BRASSINOSTEROID INSENSITIVE 1-associated receptor kinase 1 precursor, putative, expressed	-1.22989	2.58624
LOC_Os11g31570	expressed protein	-1.25266	-1.26197
LOC_Os11g32890	expressed protein	6.46133	3.03827
LOC_Os11g34100	expressed protein	-1.66694	-2.66804
LOC_Os11g35540	expressed protein	-2.82877	-1.26417
LOC_Os11g35960	Leucine rich repeat N-terminal domain containing protein, putative, expressed	-1.81929	-1.08858
LOC_Os11g36000	receptor-like protein kinase 2 precursor, putative, expressed	-6.40922	-3.13764
LOC_Os11g38160	transporter family protein, putative, expressed	1.63336	2.23957
LOC_Os11g38890	retrotransposon protein, putative, unclassified, expressed	4.58279	2.2999
LOC_Os11g40930	expressed protein	-2.04362	-1.01485
LOC_Os11g41034	expressed protein	-2.56303	-1.39745
LOC_Os11g42410	expressed protein	2.77876	2.3993
LOC_Os11g43420	LZ-NBS-LRR class RGA, putative, expressed	-2.07964	1.54637
LOC_Os11g43590	kelch repeat protein, putative, expressed	-1.02783	-1.06942
LOC_Os11g43760	lipase class 3 family protein, putative, expressed	4.62077	2.62282
LOC_Os11g43790	DUF581 domain containing protein, expressed	4.04162	1.20545
LOC_Os11g44340	calmodulin binding protein, putative, expressed	1.02097	1.19742
LOC_Os11g45740	MYB family transcription factor, putative, expressed	2.74274	1.34774
LOC_Os11g46000	von Willebrand factor type A domain containing protein, putative, expressed	-1.021	-2.67417
LOC_Os11g46810	retrotransposon protein, putative, unclassified, expressed	-2.69414	-2.48972
LOC_Os11g47000	receptor-like protein kinase precursor, putative, expressed	-2.74558	-2.0689
LOC_Os11g47210	receptor-like protein kinase 5 precursor, putative, expressed	-3.2967	-1.61648
LOC_Os11g47220	retrotransposon protein, putative, LINE subclass, expressed	-2.27353	-1.84752
LOC_Os11g47240	leucine-rich repeat receptor protein kinase EXS precursor, putative, expressed	-1.06258	-1.14759
LOC_Os11g47480	expressed protein	-1.51448	-1.06984
LOC_Os11g47500	glycosyl hydrolase, putative, expressed	3.83306	1.60874
LOC_Os11g47530	glycosyl hydrolase, putative, expressed	1.6515	3.25408
LOC_Os11g47590	glycosyl hydrolase, putative, expressed	4.22955	2.66666
LOC_Os11g47840	OsRhmbd18 - Putative Rhomboid homologue, expressed	2.57328	1.22145
LOC_Os12g02060	peroxidase precursor, putative, expressed	-1.58733	2.27597
LOC_Os12g02470	WRKY65, expressed	-1.82718	-2.8858
LOC_Os12g03040	no apical meristem protein, putative, expressed	2.84408	1.11071
LOC_Os12g03050	no apical meristem protein, putative, expressed	3.14875	2.51646
LOC_Os12g04450	zinc finger, C3HC4 type domain containing protein, expressed	1.64462	1.77394
LOC_Os12g04890	transposon protein, putative, unclassified	2.21617	1.46737
LOC_Os12g05210	expressed protein	5.96751	1.18771
LOC_Os12g05620	hypothetical protein	2.05579	2.64732
LOC_Os12g05690	expressed protein	2.4631	2.11705
LOC_Os12g08700	expressed protein	6.69202	3.13273
LOC_Os12g08760	carboxyvinyl-carboxyphosphonate phosphorylmutase, putative, expressed	-1.53784	-1.23579
LOC_Os12g09720	dirigent, putative, expressed	-3.27285	-1.1515
LOC_Os12g10450	expressed protein	1.67239	1.55763
LOC_Os12g12080	retrotransposon protein, putative, Ty3-gypsy subclass, expressed	3.82226	1.05995
LOC_Os12g12390	transposon protein, putative, CACTA, En/Spm sub-class, expressed	-2.96608	-1.11221
LOC_Os12g12880	expressed protein	3.32406	1.87608
LOC_Os12g13640	glycosyltransferase, putative, expressed	1.56413	1.27416
LOC_Os12g15530	retrotransposon protein, putative, unclassified, expressed	4.22434	1.41138
LOC_Os12g15680	laccase precursor protein, putative, expressed	2.45212	2.00588
LOC_Os12g16510	expressed protein	1.47939	1.93432
LOC_Os12g16520	wall-associated receptor kinase 3 precursor, putative, expressed	-2.03111	-1.05155
LOC_Os12g17160	flavonol sulfotransferase, putative, expressed	3.57948	1.9256
LOC_Os12g18560	invertase/pectin methylesterase inhibitor family protein, putative, expressed	1.70143	1.62769
LOC_Os12g21940	expressed protein	-1.56599	-1.14211
LOC_Os12g24320	ATPase 3, putative, expressed	-2.07776	-1.4296
LOC_Os12g24650	leucine aminopeptidase, chloroplast precursor, putative, expressed	1.49072	1.87863
LOC_Os12g25090	expressed protein	3.54634	1.74219
LOC_Os12g26290	alpha-DOX2, putative, expressed	2.75938	3.10582
LOC_Os12g27254	transferase family protein, putative, expressed	-1.54351	-2.62364
LOC_Os12g27830	dehydrogenase/reductase, putative, expressed	3.69829	1.9256
LOC_Os12g29400	GRAM domain containing protein, expressed	5.80063	1.79065
LOC_Os12g30180	protein kinase domain containing protein, expressed	1.95406	2.1617
LOC_Os12g30824	terpene synthase, putative, expressed	1.17256	2.4433
LOC_Os12g32390	expressed protein	-1.65904	-1.50029
LOC_Os12g32610	expressed protein	2.57294	2.1961
LOC_Os12g36630	universal stress protein domain containing protein, putative, expressed	2.59111	1.23317
LOC_Os12g36870	uncharacterized glycosyltransferase, putative, expressed	-1.28479	-1.40857
LOC_Os12g37519	retrotransposon protein, putative, unclassified, expressed	3.00725	2.11254
LOC_Os12g37540	expressed protein	3.17014	1.93432
LOC_Os12g37690	MYB family transcription factor, putative, expressed	4.35654	1.89518
LOC_Os12g37840	boron transporter protein, putative, expressed	-1.1484	-1.00164
LOC_Os12g39400	ZOS12-09 - C2H2 zinc finger protein, expressed	2.97818	1.58762
LOC_Os12g40180	expressed protein	1.70145	2.20778
LOC_Os12g42200	ATCHX, putative, expressed	1.32461	2.53843
LOC_Os12g42910	sodium/calcium exchanger protein, putative, expressed	4.27203	1.83459
LOC_Os12g43450	thaumatin family domain containing protein, expressed	2.74922	1.20118
