# Supplementary material for: Abiotic and biotic stresses induce a core transcriptome response in rice
Source: Sci Rep. 2019 Apr 18;9:6273. doi: 10.1038/s41598-019-42731-8 (PMC6472405; doi:10.1038/s41598-019-42731-8)
Supplement: Supplementary file 4 — Supplementary Data S3 [file 41598_2019_42731_MOESM4_ESM.xlsx]

## Sheet: Supplementary Data File S3
Locus	Annotation	ABA Response	JA Response	SA Response	Abiotic Response	Biotic Response
LOC_Os01g01170	expressed protein	Down-regulated	Down-regulated		Down-regulated
LOC_Os01g01870	helix-loop-helix DNA-binding domain containing protein, expressed	Down-regulated	Up-regulated		Down-regulated
LOC_Os01g02020	acetyl-CoA acetyltransferase, cytosolic, putative, expressed	Up-regulated	Up-regulated	Up-regulated	Up-regulated	Up-regulated
LOC_Os01g03130	expressed protein	Up-regulated	Down-regulated	Up-regulated	Up-regulated	Up-regulated
LOC_Os01g03330	BBTI3 - Bowman-Birk type bran trypsin inhibitor precursor, expressed	Up-regulated	Up-regulated	Up-regulated	Up-regulated	Up-regulated
LOC_Os01g03390	BBTI7 - Bowman-Birk type bran trypsin inhibitor precursor, expressed	Up-regulated	Up-regulated	Up-regulated	Up-regulated
LOC_Os01g03530	multicopper oxidase domain containing protein, expressed	Up-regulated		Up-regulated	Down-regulated
LOC_Os01g06560	transcription factor HBP-1b, putative, expressed	Up-regulated		Up-regulated	Up-regulated	Up-regulated
LOC_Os01g06640	basic helix-loop-helix, putative, expressed	Up-regulated		Up-regulated	Up-regulated
LOC_Os01g06660	thiamine pyrophosphate enzyme, C-terminal TPP binding domain containing protein, expressed	Up-regulated		Up-regulated	Up-regulated
LOC_Os01g08110	flavonol-3-O-glycoside-7-O-glucosyltransferase 1, putative, expressed	Up-regulated		Up-regulated	Up-regulated	Up-regulated
LOC_Os01g08380	transferase family protein, putative, expressed	Down-regulated	Up-regulated			Up-regulated
LOC_Os01g08860	hsp20/alpha crystallin family protein, putative, expressed	Up-regulated		Up-regulated	Up-regulated	Up-regulated
LOC_Os01g09100	WRKY10, expressed		Up-regulated		Up-regulated	Up-regulated
LOC_Os01g09990	helix-loop-helix DNA-binding domain containing protein, expressed		Up-regulated			Up-regulated
LOC_Os01g10210	lachrymatory factor synthase, putative, expressed	Down-regulated	Up-regulated		Down-regulated
LOC_Os01g10440	xylosyltransferase, putative, expressed	Up-regulated		Up-regulated	Up-regulated
LOC_Os01g11150	gibberellin 2-beta-dioxygenase, putative, expressed	Up-regulated	Up-regulated		Up-regulated	Up-regulated
LOC_Os01g12000	expressed protein		Up-regulated			Up-regulated
LOC_Os01g12820	harpin-induced protein, putative, expressed	Up-regulated		Up-regulated	Up-regulated	Up-regulated
LOC_Os01g13950	OsGrx_A1 - glutaredoxin subgroup III, expressed	Up-regulated	Up-regulated	Up-regulated		Up-regulated
LOC_Os01g14550	pathogen-related protein, putative, expressed		Up-regulated		Down-regulated
LOC_Os01g16810	MYB family transcription factor, putative, expressed		Up-regulated	Up-regulated		Up-regulated
LOC_Os01g17170	magnesium-protoporphyrin IX monomethyl ester cyclase,chloroplast precursor, putative, expressed	Down-regulated		Down-regulated	Down-regulated	Down-regulated
LOC_Os01g20830	heavy metal-associated domain containing protein, expressed	Down-regulated	Down-regulated	Down-regulated	Down-regulated
LOC_Os01g21160	2-oxo acid dehydrogenases acyltransferase domain containing protein, expressed	Up-regulated	Up-regulated	Up-regulated	Up-regulated
LOC_Os01g27360	glutathione S-transferase, putative, expressed		Up-regulated			Up-regulated
LOC_Os01g27390	glutathione S-transferase, putative, expressed	Down-regulated	Down-regulated	Down-regulated	Down-regulated
LOC_Os01g28840	C4-dicarboxylate transporter/malic acid transport protein, expressed	Up-regulated		Up-regulated	Up-regulated	Up-regulated
LOC_Os01g29280	expressed protein		Up-regulated		Down-regulated
LOC_Os01g32670	expressed protein			Up-regulated	Up-regulated	Up-regulated
LOC_Os01g32780	universal stress protein domain containing protein, putative, expressed	Up-regulated		Up-regulated	Up-regulated	Up-regulated
LOC_Os01g36790	TKL_IRAK_DUF26-lf.2 - DUF26 kinases have homology to DUF26 containing loci, expressed	Up-regulated		Up-regulated	Up-regulated	Up-regulated
LOC_Os01g39020	HSF-type DNA-binding domain containing protein, expressed	Up-regulated	Up-regulated	Up-regulated	Up-regulated
LOC_Os01g39136	retrotransposon protein, putative, unclassified, expressed			Up-regulated	Up-regulated	Up-regulated
LOC_Os01g39860	1-aminocyclopropane-1-carboxylate oxidase protein, putative, expressed	Down-regulated	Down-regulated	Down-regulated	Up-regulated
LOC_Os01g40094	protein phosphatase 2C, putative, expressed	Up-regulated		Up-regulated	Up-regulated
LOC_Os01g40280	integral membrane protein, putative, expressed	Up-regulated		Up-regulated	Up-regulated	Up-regulated
LOC_Os01g40290	expressed protein		Down-regulated	Up-regulated		Up-regulated
LOC_Os01g41240	hydrolase, alpha/beta fold family domain containing protein, expressed			Up-regulated		Up-regulated
LOC_Os01g41430	UDP-glucoronosyl and UDP-glucosyl transferase, putative, expressed		Up-regulated	Up-regulated	Down-regulated	Up-regulated
LOC_Os01g42380	pleiotropic drug resistance protein, putative, expressed	Up-regulated	Up-regulated	Up-regulated	Up-regulated	Up-regulated
LOC_Os01g43740	cytochrome P450 72A1, putative, expressed	Down-regulated	Down-regulated	Up-regulated	Up-regulated
LOC_Os01g43890	OsSCP4 - Putative Serine Carboxypeptidase homologue, expressed	Down-regulated		Up-regulated		Up-regulated
LOC_Os01g44050	siroheme synthase, putative, expressed			Up-regulated		Up-regulated
LOC_Os01g44960	hydrolase, alpha/beta fold family domain containing protein, expressed	Up-regulated		Up-regulated	Up-regulated
LOC_Os01g45110	anthocyanin 3-O-beta-glucosyltransferase, putative, expressed	Up-regulated		Up-regulated		Up-regulated
LOC_Os01g47300	retrotransposon protein, putative, unclassified, expressed			Up-regulated	Up-regulated	Up-regulated
LOC_Os01g47690	metallo-beta-lactamase family protein, putative, expressed	Up-regulated	Up-regulated	Up-regulated	Up-regulated
LOC_Os01g49710	glutathione S-transferase, putative, expressed	Up-regulated		Up-regulated	Up-regulated
LOC_Os01g49720	glutathione S-transferase, putative, expressed	Up-regulated		Up-regulated	Up-regulated
LOC_Os01g50200	UDP-glucoronosyl and UDP-glucosyl transferase domain containing protein, expressed			Up-regulated	Down-regulated
LOC_Os01g50370	STE_MEKK_ste11_MAP3K.4 - STE kinases include homologs to sterile 7, sterile 11 and sterile 20 from yeast, expressed	Up-regulated		Up-regulated		Up-regulated
LOC_Os01g50460	nodulin MtN3 family protein, putative, expressed	Down-regulated		Down-regulated	Down-regulated
LOC_Os01g50820	transporter, major facilitator family, putative, expressed	Down-regulated	Down-regulated	Down-regulated	Down-regulated
LOC_Os01g50910	late embryogenesis abundant protein, group 3, putative, expressed	Up-regulated	Up-regulated	Up-regulated	Up-regulated	Up-regulated
LOC_Os01g51140	helix-loop-helix DNA-binding domain containing protein, expressed	Down-regulated	Down-regulated	Down-regulated	Up-regulated
LOC_Os01g51420	calcineurin B, putative, expressed	Up-regulated	Up-regulated		Up-regulated
LOC_Os01g51870	methyltransferase, putative, expressed			Up-regulated	Up-regulated
LOC_Os01g52130	sulfate transporter, putative, expressed	Up-regulated	Up-regulated			Up-regulated
LOC_Os01g52170	expressed protein	Down-regulated		Down-regulated	Down-regulated
LOC_Os01g52660	POEI51 - Pollen Ole e I allergen and extensin family protein precursor, expressed	Down-regulated	Down-regulated	Down-regulated	Down-regulated
LOC_Os01g53420	anthocyanidin 5,3-O-glucosyltransferase, putative, expressed	Down-regulated	Up-regulated		Down-regulated
LOC_Os01g54620	CESA4 - cellulose synthase, expressed	Down-regulated		Down-regulated		Down-regulated
LOC_Os01g55160	expressed protein	Up-regulated		Up-regulated		Up-regulated
LOC_Os01g55940	OsGH3.2 - Probable indole-3-acetic acid-amido synthetase, expressed			Up-regulated	Up-regulated	Up-regulated
LOC_Os01g56570	xylosyltransferase, putative, expressed	Up-regulated		Up-regulated	Up-regulated	Up-regulated
LOC_Os01g59100	cytokinin-N-glucosyltransferase 1, putative, expressed	Up-regulated		Up-regulated	Up-regulated	Up-regulated
LOC_Os01g60770	expansin precursor, putative, expressed	Down-regulated		Down-regulated	Down-regulated
LOC_Os01g62190	ZOS1-15 - C2H2 zinc finger protein, expressed	Up-regulated		Up-regulated	Up-regulated	Up-regulated
LOC_Os01g62610	peptidyl-prolyl cis-trans isomerase, FKBP-type, putative, expressed	Up-regulated		Up-regulated	Up-regulated	Up-regulated
LOC_Os01g62760	protein phosphatase 2C, putative, expressed	Up-regulated		Up-regulated	Up-regulated
LOC_Os01g62870	oxidoreductase, aldo/keto reductase family protein, putative, expressed		Up-regulated			Up-regulated
LOC_Os01g63180	laccase-6 precursor, putative, expressed	Down-regulated	Down-regulated	Down-regulated	Down-regulated
LOC_Os01g63480	transferase family protein, putative, expressed	Up-regulated	Up-regulated			Up-regulated
LOC_Os01g63980	ZOS1-17 - C2H2 zinc finger protein, expressed	Up-regulated		Up-regulated	Up-regulated	Up-regulated
LOC_Os01g64860	OsSub11 - Putative Subtilisin homologue, expressed	Down-regulated		Down-regulated		Up-regulated
LOC_Os01g68570	expressed protein	Up-regulated		Up-regulated	Up-regulated
LOC_Os01g68740	keratin, type I cytoskeletal 9, putative, expressed	Down-regulated		Down-regulated	Down-regulated
LOC_Os01g71810	glycosyl hydrolases family 17, putative, expressed	Up-regulated	Up-regulated		Down-regulated
LOC_Os01g71820	glycosyl hydrolases family 17, putative, expressed	Up-regulated	Up-regulated		Up-regulated	Up-regulated
LOC_Os01g71860	glycosyl hydrolases family 17, putative, expressed		Up-regulated		Up-regulated	Up-regulated
LOC_Os01g72140	glutathione S-transferase, putative, expressed	Down-regulated		Up-regulated	Down-regulated
LOC_Os01g72530	OsCML31 - Calmodulin-related calcium sensor protein, expressed			Up-regulated	Up-regulated	Up-regulated
LOC_Os01g72970	DUF630/DUF632 domains containing protein, putative, expressed	Up-regulated		Up-regulated	Up-regulated
LOC_Os02g03740	pyridoxal biosynthesis protein PDX2, putative, expressed		Up-regulated	Up-regulated	Down-regulated
LOC_Os02g04780	expressed protein	Up-regulated		Up-regulated	Up-regulated	Up-regulated
LOC_Os02g08440	WRKY71, expressed		Up-regulated			Up-regulated
LOC_Os02g09810	amino acid transporter, putative, expressed	Up-regulated		Up-regulated	Up-regulated	Up-regulated
LOC_Os02g12350	histone deacetylase, putative, expressed	Up-regulated		Up-regulated	Up-regulated	Up-regulated
LOC_Os02g12680	cytochrome P450, putative, expressed	Up-regulated	Up-regulated	Up-regulated	Up-regulated	Up-regulated
LOC_Os02g13380	early nodulin 93 ENOD93 protein, putative, expressed		Up-regulated	Up-regulated		Up-regulated
LOC_Os02g14980	calcium-binding EF hand family protein, putative, expressed	Up-regulated	Up-regulated		Up-regulated
LOC_Os02g17390	3-hydroxyacyl-CoA dehydrogenase, putative, expressed			Up-regulated	Up-regulated
LOC_Os02g17780	ent-kaurene synthase, chloroplast precursor, putative, expressed	Down-regulated		Down-regulated	Down-regulated
LOC_Os02g18410	salt stress root protein RS1, putative, expressed		Down-regulated		Down-regulated
LOC_Os02g26720	Inositol 1, 3, 4-trisphosphate 5/6-kinase, putative, expressed	Up-regulated	Up-regulated		Up-regulated	Up-regulated
LOC_Os02g27360	aspartic proteinase-like protein 2 precursor, putative, expressed	Up-regulated		Up-regulated	Up-regulated
LOC_Os02g30100	cytochrome P450, putative, expressed	Up-regulated	Up-regulated	Up-regulated	Up-regulated	Up-regulated
LOC_Os02g32060	hydrolase, NUDIX family, domain containing protein, expressed	Down-regulated	Down-regulated			Up-regulated
LOC_Os02g32140	AP2 domain containing protein, expressed	Up-regulated		Up-regulated	Up-regulated	Up-regulated
LOC_Os02g34580	ammonium transporter protein, putative, expressed	Down-regulated	Down-regulated	Down-regulated	Down-regulated
LOC_Os02g34970	no apical meristem protein, putative, expressed	Up-regulated		Up-regulated	Up-regulated
LOC_Os02g35180	OsRR2 type-A response regulator, expressed	Down-regulated	Down-regulated	Down-regulated	Down-regulated
LOC_Os02g35940	gibberellin receptor GID1L2, putative, expressed	Up-regulated	Up-regulated	Up-regulated	Up-regulated
LOC_Os02g36414	transporter family protein, putative, expressed	Down-regulated		Down-regulated	Down-regulated
LOC_Os02g37000	mitochondrial prohibitin complex protein 1, putative, expressed	Up-regulated		Up-regulated	Up-regulated
LOC_Os02g37970	DUF581 domain containing protein, expressed	Up-regulated	Down-regulated		Up-regulated
LOC_Os02g38320	BTBZ3 - Bric-a-Brac, Tramtrack, Broad Complex BTB domain with TAZ zinc finger and Calmodulin-binding domains, expressed		Up-regulated		Down-regulated
LOC_Os02g40010	phosphoribosyl transferase, putative, expressed	Down-regulated	Down-regulated	Down-regulated	Down-regulated
LOC_Os02g41670	phenylalanine ammonia-lyase, putative, expressed	Down-regulated	Up-regulated		Down-regulated
LOC_Os02g42880	remorin C-terminal domain containing protein, putative, expressed		Up-regulated		Down-regulated
LOC_Os02g43330	homeobox associated leucine zipper, putative, expressed	Up-regulated		Up-regulated	Up-regulated	Up-regulated
LOC_Os02g43700	triacylglycerol lipase like protein, putative, expressed		Up-regulated		Down-regulated
LOC_Os02g44108	expansin precursor, putative, expressed	Down-regulated		Down-regulated	Down-regulated
LOC_Os02g44770	uncharacterized mscS family protein, putative, expressed	Up-regulated		Up-regulated	Up-regulated
LOC_Os02g44990	OsFBDUF13 - F-box and DUF domain containing protein, expressed	Up-regulated		Up-regulated	Up-regulated
LOC_Os02g47650	universal stress protein domain containing protein, putative, expressed	Up-regulated		Up-regulated		Up-regulated
LOC_Os02g47660	basic helix-loop-helix, putative, expressed		Down-regulated		Up-regulated
LOC_Os02g47840	universal stress protein domain containing protein, putative, expressed	Up-regulated		Up-regulated	Up-regulated
LOC_Os02g48190	expressed protein	Up-regulated	Up-regulated		Up-regulated	Up-regulated
LOC_Os02g50690	GDSL-like lipase/acylhydrolase, putative, expressed	Up-regulated		Up-regulated	Up-regulated	Up-regulated
LOC_Os02g51350	OsFBK10 - F-box domain and kelch repeat containing protein, expressed	Up-regulated		Up-regulated	Up-regulated	Up-regulated
LOC_Os02g51890	RNA recognition motif containing protein, putative, expressed	Up-regulated		Up-regulated	Up-regulated	Up-regulated
LOC_Os02g51970	phosphate-induced protein 1 conserved region domain containing protein, expressed	Up-regulated	Down-regulated			Up-regulated
LOC_Os02g52000	phosphate-induced protein 1 conserved region domain containing protein, expressed		Down-regulated	Down-regulated		Up-regulated
LOC_Os02g52210	zinc finger, C3HC4 type domain containing protein, expressed	Up-regulated	Up-regulated		Up-regulated	Up-regulated
LOC_Os02g53620	nuclear transcription factor Y subunit, putative, expressed	Down-regulated	Down-regulated		Down-regulated
LOC_Os02g54560	SCP-like extracellular protein, expressed	Down-regulated	Down-regulated	Down-regulated	Down-regulated
LOC_Os02g56310	calcium-dependent protein kinase isoform AK1, putative, expressed	Up-regulated		Up-regulated	Up-regulated
LOC_Os02g56850	glutathione reductase, putative, expressed			Up-regulated	Up-regulated
LOC_Os03g01270	expansin precursor, putative, expressed	Down-regulated	Down-regulated	Down-regulated	Down-regulated
LOC_Os03g02050	LTPL151 - Protease inhibitor/seed storage/LTP family protein precursor, expressed	Up-regulated		Up-regulated	Up-regulated
LOC_Os03g02874	retrotransposon protein, putative, Ty3-gypsy subclass, expressed	Up-regulated		Up-regulated	Up-regulated	Up-regulated
LOC_Os03g03034	flavonol synthase/flavanone 3-hydroxylase, putative, expressed	Down-regulated	Up-regulated	Up-regulated	Up-regulated	Up-regulated
LOC_Os03g03724	expressed protein		Down-regulated		Down-regulated
LOC_Os03g04310	BHLH transcription factor, putative, expressed		Down-regulated	Down-regulated	Down-regulated
LOC_Os03g04410	aconitate hydratase protein, putative, expressed	Up-regulated	Up-regulated	Up-regulated	Up-regulated
LOC_Os03g04890	zinc finger family protein, putative, expressed	Up-regulated	Up-regulated	Up-regulated		Up-regulated
LOC_Os03g05530	nodulin, putative, expressed	Down-regulated		Down-regulated	Down-regulated
LOC_Os03g06200	aminotransferase, putative, expressed			Up-regulated		Up-regulated
LOC_Os03g07510	expressed protein	Down-regulated		Down-regulated		Up-regulated
LOC_Os03g08320	ZIM domain containing protein, putative, expressed	Up-regulated	Up-regulated			Up-regulated
LOC_Os03g08520	DUF581 domain containing protein, expressed	Down-regulated	Up-regulated		Down-regulated
LOC_Os03g08900	MATE efflux family protein, putative, expressed	Up-regulated	Up-regulated	Up-regulated		Up-regulated
LOC_Os03g09980	sulfate transporter, putative, expressed	Down-regulated	Down-regulated	Down-regulated	Down-regulated
LOC_Os03g11950	SEC14 cytosolic factor family protein, putative, expressed	Down-regulated	Down-regulated		Down-regulated
LOC_Os03g12510	non-symbiotic hemoglobin 2, putative, expressed		Up-regulated	Up-regulated		Up-regulated
LOC_Os03g12620	glycosyl hydrolases family 17, putative, expressed	Down-regulated		Down-regulated	Down-regulated
LOC_Os03g15340	plastocyanin-like domain containing protein, putative, expressed		Down-regulated	Down-regulated	Down-regulated	Up-regulated
LOC_Os03g16030	hsp20/alpha crystallin family protein, putative, expressed		Up-regulated	Up-regulated	Up-regulated	Up-regulated
LOC_Os03g16920	DnaK family protein, putative, expressed	Up-regulated		Up-regulated	Up-regulated	Up-regulated
LOC_Os03g16960	cysteine-rich repeat secretory protein 55 precursor, putative, expressed	Down-regulated	Up-regulated	Up-regulated		Up-regulated
LOC_Os03g17480	IN2-1 protein, putative, expressed	Up-regulated	Up-regulated	Up-regulated	Down-regulated
LOC_Os03g18030	leucoanthocyanidin dioxygenase, putative, expressed	Down-regulated	Up-regulated		Up-regulated	Up-regulated
LOC_Os03g19250	AMP-binding enzyme, putative, expressed	Up-regulated	Up-regulated	Up-regulated	Up-regulated
LOC_Os03g19270	universal stress protein domain containing protein, putative, expressed	Up-regulated		Up-regulated	Up-regulated
LOC_Os03g19370	CPuORF4 - conserved peptide uORF-containing transcript, expressed		Down-regulated	Up-regulated	Up-regulated
LOC_Os03g20870	zinc finger, C3HC4 type domain containing protein, expressed	Up-regulated		Up-regulated	Up-regulated
LOC_Os03g21960	aminotransferase, putative, expressed	Down-regulated	Down-regulated	Down-regulated		Up-regulated
LOC_Os03g22020	peroxidase precursor, putative, expressed	Up-regulated	Up-regulated	Up-regulated	Up-regulated	Up-regulated
LOC_Os03g22200	nodulin MtN3 family protein, putative, expressed	Up-regulated		Up-regulated	Up-regulated
LOC_Os03g29240	PDI, putative, expressed			Up-regulated	Up-regulated
LOC_Os03g31750	pyruvate, phosphate dikinase, chloroplast precursor, putative, expressed	Up-regulated		Up-regulated	Up-regulated
LOC_Os03g32230	ZOS3-12 - C2H2 zinc finger protein, expressed		Up-regulated		Up-regulated	Up-regulated
LOC_Os03g32420	expressed protein	Up-regulated	Up-regulated		Up-regulated
LOC_Os03g43010	expressed protein	Down-regulated	Up-regulated		Down-regulated
LOC_Os03g43720	transporter family protein, putative, expressed	Up-regulated		Up-regulated		Up-regulated
LOC_Os03g46070	thaumatin, putative, expressed		Up-regulated			Up-regulated
LOC_Os03g48750	Cupin domain containing protein, expressed	Up-regulated		Up-regulated	Up-regulated	Up-regulated
LOC_Os03g50960	LTPL118 - Protease inhibitor/seed storage/LTP family protein precursor, expressed	Up-regulated		Up-regulated	Up-regulated
LOC_Os03g51390	expressed protein	Up-regulated		Up-regulated	Up-regulated	Up-regulated
LOC_Os03g51479	maf, putative, expressed			Up-regulated	Up-regulated
LOC_Os03g52380	PIII5 - Proteinase inhibitor II family protein precursor, expressed	Up-regulated		Up-regulated	Up-regulated
LOC_Os03g53750	nuclear prelamin A recognition factor, putative, expressed	Up-regulated		Up-regulated	Up-regulated
LOC_Os03g55070	UDP-glucose 6-dehydrogenase, putative, expressed	Down-regulated	Up-regulated		Up-regulated
LOC_Os03g55290	GASR3 - Gibberellin-regulated GASA/GAST/Snakin family protein precursor, expressed	Up-regulated		Up-regulated		Up-regulated
LOC_Os03g56860	expressed protein	Up-regulated		Up-regulated	Up-regulated
LOC_Os03g56950	phytochrome-interacting factor 4, putative, expressed	Down-regulated	Down-regulated	Down-regulated	Down-regulated	Down-regulated
LOC_Os03g57200	glutathione S-transferase, putative, expressed	Up-regulated	Up-regulated	Up-regulated		Up-regulated
LOC_Os03g58800	ATPase, putative, expressed	Down-regulated		Up-regulated	Up-regulated
LOC_Os03g60080	NAC domain-containing protein 67, putative, expressed	Up-regulated	Up-regulated		Up-regulated	Up-regulated
LOC_Os03g60370	histidine acid phosphatase, putative, expressed	Up-regulated		Up-regulated	Up-regulated	Up-regulated
LOC_Os03g60570	ZOS3-22 - C2H2 zinc finger protein, expressed	Up-regulated		Up-regulated	Up-regulated	Up-regulated
LOC_Os03g60580	actin-depolymerizing factor, putative, expressed	Up-regulated		Up-regulated	Up-regulated
LOC_Os03g61150	expressed protein	Up-regulated	Down-regulated	Up-regulated	Up-regulated	Up-regulated
LOC_Os03g61160	expressed protein	Up-regulated		Up-regulated	Up-regulated	Up-regulated
LOC_Os03g61360	hydrolase, alpha/beta fold family domain containing protein, expressed	Up-regulated	Up-regulated	Up-regulated	Up-regulated	Up-regulated
LOC_Os03g62270	MATE efflux family protein, putative, expressed			Down-regulated	Down-regulated
LOC_Os03g62330	expressed protein	Up-regulated		Up-regulated	Down-regulated
LOC_Os03g62480	anthocyanidin 5,3-O-glucosyltransferase, putative, expressed			Up-regulated		Up-regulated
LOC_Os04g01690	pyridoxal-dependent decarboxylase protein, putative, expressed		Up-regulated	Up-regulated		Up-regulated
LOC_Os04g01740	heat shock protein, putative, expressed		Up-regulated	Up-regulated	Up-regulated	Up-regulated
LOC_Os04g02880	expressed protein	Down-regulated	Down-regulated		Down-regulated
LOC_Os04g06590	expressed protein			Up-regulated	Up-regulated	Up-regulated
LOC_Os04g07110	expressed protein	Down-regulated	Up-regulated		Down-regulated	Down-regulated
LOC_Os04g13140	vignain precursor, putative, expressed	Down-regulated		Up-regulated	Down-regulated
LOC_Os04g13210	multidrug resistance-associated protein, putative, expressed			Up-regulated	Up-regulated	Up-regulated
LOC_Os04g15840	expansin precursor, putative, expressed			Down-regulated	Down-regulated
LOC_Os04g19960	retrotransposon protein, putative, unclassified, expressed	Down-regulated	Down-regulated			Up-regulated
LOC_Os04g27060	oxidoreductase, aldo/keto reductase family protein, putative, expressed		Up-regulated	Up-regulated		Up-regulated
LOC_Os04g28850	RALFL36 - Rapid ALkalinization Factor RALF family protein precursor, expressed	Down-regulated		Up-regulated	Up-regulated
LOC_Os04g32480	zinc-finger protein, putative, expressed		Up-regulated		Up-regulated	Up-regulated
LOC_Os04g32620	ethylene-responsive transcription factor ERF114, putative, expressed	Up-regulated	Up-regulated	Up-regulated	Up-regulated
LOC_Os04g33150	desiccation-related protein PCC13-62 precursor, putative, expressed	Up-regulated	Up-regulated	Down-regulated	Up-regulated
LOC_Os04g33240	sex determination protein tasselseed-2, putative, expressed	Up-regulated	Up-regulated	Up-regulated		Up-regulated
LOC_Os04g33820	OsFBX132 - F-box domain containing protein, expressed	Up-regulated		Up-regulated	Up-regulated	Up-regulated
LOC_Os04g34240	histone H3, putative, expressed	Down-regulated	Down-regulated	Down-regulated	Down-regulated
LOC_Os04g34270	serine/threonine-protein kinase receptor precursor, putative, expressed	Down-regulated		Down-regulated	Down-regulated
LOC_Os04g35130	expressed protein	Up-regulated		Up-regulated	Up-regulated
LOC_Os04g35540	amino acid permease family protein, putative, expressed			Up-regulated	Up-regulated
LOC_Os04g36062	expressed protein	Down-regulated	Down-regulated	Down-regulated	Down-regulated
LOC_Os04g36670	expressed protein			Up-regulated	Up-regulated	Up-regulated
LOC_Os04g36750	hsp20/alpha crystallin family protein, putative, expressed			Up-regulated	Up-regulated
LOC_Os04g37490	oxidoreductase, aldo/keto reductase family protein, putative, expressed	Up-regulated		Up-regulated	Up-regulated	Up-regulated
LOC_Os04g37700	expressed protein		Down-regulated		Up-regulated
LOC_Os04g37710	serine hydrolase domain containing protein, expressed			Up-regulated		Up-regulated
LOC_Os04g39360	heavy metal transport/detoxification protein, putative, expressed	Down-regulated	Up-regulated	Down-regulated	Down-regulated	Up-regulated
LOC_Os04g39980	gibberellin 20 oxidase 2, putative, expressed	Up-regulated		Up-regulated	Up-regulated	Up-regulated
LOC_Os04g40310	dehydrogenase, putative, expressed			Up-regulated	Up-regulated
LOC_Os04g41970	endoglucanase, putative, expressed	Down-regulated	Up-regulated		Up-regulated
LOC_Os04g43290	ARPC2B, putative, expressed	Down-regulated		Down-regulated	Down-regulated	Down-regulated
LOC_Os04g43560	no apical meristem protein, putative, expressed		Down-regulated			Up-regulated
LOC_Os04g43710	CAMK_CAMK_like.3 - CAMK includes calcium/calmodulin depedent protein kinases, expressed	Up-regulated	Down-regulated		Up-regulated
LOC_Os04g44354	UDP-glucoronosyl and UDP-glucosyl transferase domain containing protein, expressed	Down-regulated	Up-regulated		Down-regulated
LOC_Os04g44980	short-chain dehydrogenase/reductase, putative, expressed		Down-regulated		Up-regulated
LOC_Os04g45590	glyoxalase family protein, putative, expressed	Up-regulated		Up-regulated	Up-regulated	Up-regulated
LOC_Os04g47140	expressed protein	Up-regulated		Up-regulated	Up-regulated
LOC_Os04g47720	cis-zeatin O-glucosyltransferase, putative, expressed	Up-regulated	Up-regulated	Up-regulated	Up-regulated
LOC_Os04g49160	zinc finger, C3HC4 type domain containing protein, expressed	Down-regulated	Up-regulated			Up-regulated
LOC_Os04g49210	naringenin,2-oxoglutarate 3-dioxygenase, putative, expressed	Down-regulated	Up-regulated	Up-regulated	Up-regulated
LOC_Os04g49260	heavy metal-associated domain containing protein, expressed	Up-regulated	Down-regulated		Up-regulated
LOC_Os04g49460	protein kinase domain containing protein, expressed	Up-regulated		Up-regulated		Up-regulated
LOC_Os04g50940	peptide transporter PTR2, putative, expressed		Up-regulated		Up-regulated	Up-regulated
LOC_Os04g51160	transposon protein, putative, unclassified, expressed	Up-regulated		Up-regulated	Up-regulated	Up-regulated
LOC_Os04g51460	glycosyl hydrolases family 16, putative, expressed	Up-regulated		Up-regulated	Down-regulated
LOC_Os04g52504	adhesive/proline-rich protein, putative, expressed			Up-regulated		Up-regulated
LOC_Os04g52730	NAD dependent epimerase/dehydratase family domain containing protein, expressed		Up-regulated		Up-regulated
LOC_Os04g55600	expressed protein	Up-regulated	Down-regulated		Up-regulated	Up-regulated
LOC_Os04g55720	D-3-phosphoglycerate dehydrogenase, chloroplast precursor, putative, expressed			Up-regulated	Up-regulated	Up-regulated
LOC_Os04g55850	nuclease PA3, putative, expressed		Up-regulated		Up-regulated
LOC_Os04g55980	glycine-rich RNA-binding, abscisic acid-inducible protein, putative, expressed			Up-regulated	Up-regulated	Up-regulated
LOC_Os04g56230	polyprenyl synthetase, putative, expressed	Down-regulated		Down-regulated	Down-regulated
LOC_Os04g56930	glycosyl hydrolases, putative, expressed	Down-regulated		Up-regulated		Up-regulated
LOC_Os04g57810	GA18008-PA, putative, expressed	Up-regulated		Up-regulated	Up-regulated	Up-regulated
LOC_Os04g58200	protochlorophyllide reductase A, chloroplast precursor, putative, expressed	Down-regulated		Down-regulated	Down-regulated	Down-regulated
LOC_Os04g59120	auxin-induced protein 5NG4, putative, expressed	Down-regulated	Up-regulated	Down-regulated	Down-regulated
LOC_Os04g59190	peroxidase precursor, putative, expressed	Down-regulated	Up-regulated	Down-regulated	Up-regulated	Up-regulated
LOC_Os05g02310	soluble inorganic pyrophosphatase, putative, expressed	Down-regulated		Down-regulated	Down-regulated
LOC_Os05g02390	ZOS5-02 - C2H2 zinc finger protein, expressed			Up-regulated		Up-regulated
LOC_Os05g02770	glycine-rich cell wall structural protein precursor, putative, expressed	Up-regulated		Up-regulated	Up-regulated
LOC_Os05g03640	flavonol synthase/flavanone 3-hydroxylase, putative, expressed	Down-regulated	Up-regulated	Down-regulated	Down-regulated
LOC_Os05g03920	TKL_IRAK_DUF26-lf.3 - DUF26 kinases have homology to DUF26 containing loci, expressed	Up-regulated	Up-regulated		Up-regulated
LOC_Os05g05020	expressed protein		Up-regulated		Up-regulated
LOC_Os05g05030	expressed protein		Up-regulated			Down-regulated
LOC_Os05g05290	expressed protein		Up-regulated			Up-regulated
LOC_Os05g07090	acyl-coenzyme A dehydrogenase, mitochondrial precursor, putative, expressed	Up-regulated	Up-regulated	Up-regulated	Up-regulated
LOC_Os05g07420	S-domain receptor-like protein kinase, putative, expressed	Down-regulated		Down-regulated	Down-regulated
LOC_Os05g09480	OsIAA16 - Auxin-responsive Aux/IAA gene family member, expressed	Down-regulated	Up-regulated	Down-regulated	Down-regulated
LOC_Os05g10650	6-phosphofructokinase, putative, expressed	Up-regulated	Up-regulated	Up-regulated	Up-regulated	Up-regulated
LOC_Os05g11210	lachrymatory factor synthase, putative, expressed	Down-regulated	Down-regulated	Down-regulated	Down-regulated	Down-regulated
LOC_Os05g12320	nodulin MtN3 family protein, putative, expressed			Down-regulated	Down-regulated
LOC_Os05g12640	BURP domain containing protein, expressed	Down-regulated	Down-regulated	Down-regulated	Down-regulated	Down-regulated
LOC_Os05g14370	WRKY82, expressed			Up-regulated	Down-regulated
LOC_Os05g22730	expressed protein	Down-regulated	Down-regulated		Down-regulated
LOC_Os05g25400	RNA binding protein, putative, expressed	Down-regulated	Down-regulated	Down-regulated		Down-regulated
LOC_Os05g25890	expressed protein		Up-regulated		Down-regulated
LOC_Os05g29710	RING-H2 finger protein, putative, expressed	Down-regulated		Down-regulated	Down-regulated
LOC_Os05g29810	AP2 domain containing protein, expressed	Up-regulated	Up-regulated		Up-regulated	Up-regulated
LOC_Os05g31760	annexin, putative, expressed	Down-regulated	Up-regulated		Down-regulated
LOC_Os05g33960	peptide transporter PTR2, putative, expressed	Up-regulated		Up-regulated	Up-regulated	Up-regulated
LOC_Os05g34830	No apical meristem protein, putative, expressed	Up-regulated	Up-regulated	Up-regulated	Up-regulated	Up-regulated
LOC_Os05g34854	gibberellin 20 oxidase 2, putative, expressed	Down-regulated	Down-regulated	Down-regulated	Up-regulated	Up-regulated
LOC_Os05g37060	MYB family transcription factor, putative, expressed		Up-regulated		Up-regulated
LOC_Os05g37450	starch binding domain containing protein, putative, expressed	Up-regulated	Up-regulated		Up-regulated
LOC_Os05g37970	universal stress protein domain containing protein, putative, expressed	Up-regulated		Up-regulated	Up-regulated
LOC_Os05g38264	expressed protein	Up-regulated		Up-regulated	Up-regulated
LOC_Os05g38290	protein phosphatase 2C, putative, expressed	Up-regulated		Up-regulated	Up-regulated
LOC_Os05g38680	plant-specific domain TIGR01589 family protein, expressed	Up-regulated		Down-regulated		Down-regulated
LOC_Os05g40070	WRKY84, expressed			Up-regulated		Down-regulated
LOC_Os05g41490	circadian clock coupling factor ZGT, putative, expressed	Up-regulated		Up-regulated	Up-regulated
LOC_Os05g43230	oryzain alpha chain precursor, putative, expressed		Up-regulated		Up-regulated
LOC_Os05g43390	signal recognition particle 54 kDa protein, putative, expressed	Up-regulated	Up-regulated		Up-regulated	Up-regulated
LOC_Os05g44340	heat shock protein 101, putative, expressed	Up-regulated		Up-regulated	Up-regulated
LOC_Os05g45020	zinc finger/CCCH transcription factor, putative, expressed	Up-regulated	Down-regulated		Up-regulated
LOC_Os05g45070	harpin-induced protein 1 domain containing protein, expressed		Up-regulated		Up-regulated	Up-regulated
LOC_Os05g46750	STE_MEKK_ste11_MAP3K.18 - STE kinases include homologs to sterile 7, sterile 11 and sterile 20 from yeast, expressed	Up-regulated	Up-regulated		Up-regulated
LOC_Os05g47540	CPuORF26 - conserved peptide uORF-containing transcript, expressed	Down-regulated	Down-regulated	Down-regulated	Down-regulated
LOC_Os05g47840	IPP transferase, putative, expressed	Down-regulated	Down-regulated	Down-regulated		Up-regulated
LOC_Os05g48650	transcription factor HBP-1b, putative, expressed	Up-regulated		Up-regulated	Up-regulated
LOC_Os05g48890	fasciclin domain containing protein, expressed	Down-regulated		Down-regulated	Down-regulated
LOC_Os05g49420	transcription factor, putative, expressed	Up-regulated	Up-regulated		Up-regulated
LOC_Os05g51670	NAD dependent epimerase/dehydratase family protein, putative, expressed	Up-regulated		Up-regulated	Up-regulated
LOC_Os06g01630	2-oxo acid dehydrogenases acyltransferase domain containing protein, expressed	Up-regulated		Up-regulated	Up-regulated
LOC_Os06g01966	auxin-induced protein 5NG4, putative, expressed	Down-regulated	Down-regulated	Down-regulated	Down-regulated
LOC_Os06g02019	cytochrome P450, putative, expressed		Down-regulated	Down-regulated	Down-regulated
LOC_Os06g02530	expressed protein	Down-regulated	Down-regulated			Down-regulated
LOC_Os06g03560	oligopeptide transporter, putative, expressed	Down-regulated		Down-regulated	Down-regulated
LOC_Os06g04150	magnesium-protoporphyrin O-methyltransferase, putative, expressed	Down-regulated		Down-regulated	Down-regulated
LOC_Os06g04240	expressed protein	Up-regulated		Up-regulated	Up-regulated	Up-regulated
LOC_Os06g04990	early nodulin 93 ENOD93 protein, putative, expressed	Up-regulated		Up-regulated	Up-regulated
LOC_Os06g05020	early nodulin 93 ENOD93 protein, putative, expressed			Up-regulated		Up-regulated
LOC_Os06g05420	expressed protein	Up-regulated		Up-regulated	Up-regulated	Up-regulated
LOC_Os06g05424	expressed protein	Up-regulated		Up-regulated	Up-regulated
LOC_Os06g05470	expressed protein	Up-regulated		Up-regulated	Up-regulated	Up-regulated
LOC_Os06g05510	expressed protein			Up-regulated	Up-regulated
LOC_Os06g07040	OsIAA20 - Auxin-responsive Aux/IAA gene family member, expressed	Up-regulated		Up-regulated	Up-regulated
LOC_Os06g08640	transferase family protein, putative, expressed	Down-regulated	Up-regulated		Up-regulated
LOC_Os06g10350	MYB family transcription factor, putative, expressed	Down-regulated	Up-regulated		Down-regulated
LOC_Os06g10520	pantothenate kinase, putative, expressed			Up-regulated		Up-regulated
LOC_Os06g11210	12-oxophytodienoate reductase, putative, expressed		Up-regulated	Up-regulated		Up-regulated
LOC_Os06g11240	12-oxophytodienoate reductase, putative, expressed	Down-regulated	Up-regulated	Up-regulated		Up-regulated
LOC_Os06g11290	12-oxophytodienoate reductase, putative, expressed		Up-regulated	Up-regulated		Up-regulated
LOC_Os06g11720	cytokinin-O-glucosyltransferase 2, putative, expressed	Down-regulated		Up-regulated	Down-regulated
LOC_Os06g12320	transmembrane amino acid transporter protein, putative, expressed	Down-regulated	Up-regulated	Down-regulated	Down-regulated
LOC_Os06g18140	UDP-glucoronosyl and UDP-glucosyl transferase domain containing protein, expressed	Up-regulated		Up-regulated	Up-regulated
LOC_Os06g20150	peroxidase precursor, putative, expressed	Down-regulated	Down-regulated	Down-regulated	Down-regulated
LOC_Os06g21140	glycine-rich cell wall structural protein precursor, putative, expressed			Down-regulated	Up-regulated
LOC_Os06g21570	Os6bglu24 - beta-glucosidase homologue, similar to G. max isohydroxyurate hydrolase, expressed	Down-regulated	Down-regulated	Down-regulated	Down-regulated	Down-regulated
LOC_Os06g22390	expressed protein	Up-regulated	Down-regulated		Up-regulated
LOC_Os06g27770	isoflavone reductase homolog IRL, putative, expressed	Up-regulated		Up-regulated	Up-regulated
LOC_Os06g32990	peroxidase precursor, putative, expressed	Down-regulated		Down-regulated	Down-regulated
LOC_Os06g35700	reticuline oxidase-like protein precursor, putative, expressed		Up-regulated		Down-regulated	Up-regulated
LOC_Os06g36390	expressed protein	Up-regulated	Down-regulated		Up-regulated
LOC_Os06g39330	UDP-glucoronosyl and UDP-glucosyl transferase domain containing protein, expressed			Up-regulated	Down-regulated
LOC_Os06g40170	phospholipase D, putative, expressed	Down-regulated	Up-regulated		Down-regulated	Down-regulated
LOC_Os06g40180	phospholipase D, putative, expressed	Down-regulated	Up-regulated	Down-regulated	Down-regulated
LOC_Os06g41840	reductase, putative, expressed	Up-regulated	Up-regulated		Up-regulated
LOC_Os06g47200	LTPL85 - Protease inhibitor/seed storage/LTP family protein precursor, expressed	Up-regulated		Up-regulated	Up-regulated	Up-regulated
LOC_Os06g47840	ZOS6-08 - C2H2 zinc finger protein, expressed			Up-regulated	Up-regulated
LOC_Os06g47910	GDSL-like lipase/acylhydrolase, putative, expressed	Down-regulated	Down-regulated	Down-regulated	Up-regulated
LOC_Os06g48810	OsHKT2;1 - Na+ transporter, expressed	Up-regulated		Up-regulated		Down-regulated
LOC_Os06g49220	peptide transporter, putative, expressed	Down-regulated		Down-regulated	Down-regulated
LOC_Os06g49340	OsFBDUF35 - F-box and DUF domain containing protein, expressed	Up-regulated		Up-regulated	Down-regulated
LOC_Os07g03120	expressed protein	Up-regulated	Up-regulated		Up-regulated
LOC_Os07g05365	photosystem II 10 kDa polypeptide, chloroplast precursor, putative, expressed	Up-regulated		Up-regulated	Up-regulated
LOC_Os07g06460	expressed protein		Up-regulated	Up-regulated		Up-regulated
LOC_Os07g07790	LTPL75 - Protease inhibitor/seed storage/LTP family protein precursor, expressed	Up-regulated	Down-regulated		Up-regulated	Up-regulated
LOC_Os07g09190	transketolase, putative, expressed		Up-regulated			Up-regulated
LOC_Os07g09420	ATPase, putative, expressed		Up-regulated	Up-regulated	Up-regulated	Up-regulated
LOC_Os07g12340	NAC domain-containing protein 67, putative, expressed		Up-regulated	Up-regulated		Up-regulated
LOC_Os07g17330	B12D protein, putative, expressed		Up-regulated	Up-regulated		Up-regulated
LOC_Os07g22730	AP2 domain containing protein, expressed			Up-regulated	Up-regulated	Up-regulated
LOC_Os07g23570	cytochrome P450 72A1, putative, expressed	Up-regulated	Up-regulated	Up-regulated		Up-regulated
LOC_Os07g24000	AWPM-19-like membrane family protein, putative, expressed	Up-regulated		Up-regulated	Up-regulated
LOC_Os07g30150	phosphoribosyl transferase, putative, expressed	Down-regulated		Down-regulated	Down-regulated
LOC_Os07g32060	UDP-glucoronosyl/UDP-glucosyl transferase, putative, expressed	Down-regulated		Down-regulated	Down-regulated
LOC_Os07g32660	monocopper oxidase, putative, expressed	Down-regulated	Up-regulated		Down-regulated
LOC_Os07g33320	expressed protein	Up-regulated	Down-regulated	Up-regulated	Down-regulated
LOC_Os07g35330	TKL_IRAK_DUF26-lc.13 - DUF26 kinases have homology to DUF26 containing loci, expressed	Down-regulated	Up-regulated	Up-regulated	Down-regulated
LOC_Os07g35480	glucan endo-1,3-beta-glucosidase precursor, putative, expressed	Down-regulated	Up-regulated		Down-regulated
LOC_Os07g36630	CSLF8 - cellulose synthase-like family F; beta1,3;1,4 glucan synthase, expressed	Down-regulated		Down-regulated	Down-regulated	Up-regulated
LOC_Os07g37230	inositol-1-monophosphatase, putative, expressed	Down-regulated		Down-regulated	Down-regulated
LOC_Os07g39520	STE_PAK_Ste20_Slob_Wnk.5 - STE kinases include homologs to sterile 7, sterile 11 and sterile 20 from yeast, expressed	Up-regulated		Up-regulated		Up-regulated
LOC_Os07g40250	sex determination protein tasselseed-2, putative, expressed	Up-regulated	Up-regulated		Up-regulated
LOC_Os07g41320	COBRA-like protein precursor, putative, expressed			Down-regulated	Up-regulated	Down-regulated
LOC_Os07g42626	STRUBBELIG-RECEPTOR FAMILY 6 precursor, putative, expressed	Up-regulated	Down-regulated		Up-regulated
LOC_Os07g44140	cytochrome P450 72A1, putative, expressed	Up-regulated	Up-regulated	Up-regulated		Up-regulated
LOC_Os07g44410	WD40-like Beta Propeller Repeat family protein, expressed	Up-regulated		Up-regulated	Up-regulated
LOC_Os07g44430	peroxiredoxin, putative, expressed	Up-regulated		Up-regulated	Up-regulated
LOC_Os07g44910	gibberellin receptor GID1L2, putative, expressed		Up-regulated		Up-regulated	Up-regulated
LOC_Os07g46610	cis-zeatin O-glucosyltransferase, putative, expressed	Up-regulated	Up-regulated		Up-regulated
LOC_Os07g47480	heavy metal-associated domain containing protein, expressed		Down-regulated			Down-regulated
LOC_Os07g47670	hypoxia-responsive family protein, putative, expressed	Up-regulated		Up-regulated	Up-regulated	Up-regulated
LOC_Os07g48560	homeobox domain containing protein, expressed		Up-regulated	Up-regulated	Up-regulated
LOC_Os07g49270	AMP deaminase, putative, expressed	Up-regulated		Up-regulated	Up-regulated
LOC_Os07g49310	omega-3 fatty acid desaturase, chloroplast precursor, putative, expressed	Down-regulated		Down-regulated	Down-regulated
LOC_Os08g01100	HMG1/2, putative, expressed	Down-regulated	Down-regulated	Down-regulated	Down-regulated
LOC_Os08g01380	2Fe-2S iron-sulfur cluster binding domain containing protein, expressed	Down-regulated		Down-regulated	Down-regulated
LOC_Os08g01480	cytochrome P450, putative, expressed		Up-regulated	Up-regulated	Up-regulated	Up-regulated
LOC_Os08g02030	transferase family protein, putative, expressed	Up-regulated		Up-regulated	Up-regulated	Up-regulated
LOC_Os08g02700	fructose-bisphospate aldolase isozyme, putative, expressed	Up-regulated	Up-regulated	Up-regulated	Up-regulated
LOC_Os08g04210	cysteine-rich repeat secretory protein 55 precursor, putative, expressed	Up-regulated		Up-regulated	Up-regulated
LOC_Os08g04500	terpene synthase, putative, expressed	Down-regulated		Down-regulated	Down-regulated
LOC_Os08g06540	expressed protein			Up-regulated	Down-regulated
LOC_Os08g10500	expressed protein	Up-regulated		Up-regulated	Up-regulated	Up-regulated
LOC_Os08g14760	AMP-binding domain containing protein, expressed	Down-regulated		Down-regulated	Down-regulated
LOC_Os08g31280	DC1, putative, expressed			Up-regulated	Up-regulated	Up-regulated
LOC_Os08g33710	ribonuclease T2 family domain containing protein, expressed	Up-regulated		Up-regulated	Up-regulated
LOC_Os08g35160	heat shock protein DnaJ, putative, expressed	Down-regulated	Down-regulated		Down-regulated	Up-regulated
LOC_Os08g35630	MTD1, putative, expressed	Up-regulated		Up-regulated	Up-regulated
LOC_Os08g36310	cytochrome P450, putative, expressed	Down-regulated	Down-regulated		Down-regulated
LOC_Os08g36920	AP2 domain containing protein, expressed	Up-regulated		Up-regulated	Down-regulated	Up-regulated
LOC_Os08g37210	patatin, putative, expressed	Up-regulated	Up-regulated	Up-regulated		Up-regulated
LOC_Os08g37250	patatin, putative, expressed		Up-regulated		Down-regulated
LOC_Os08g37432	MATE efflux family protein, putative, expressed		Up-regulated	Up-regulated	Down-regulated
LOC_Os08g37660	plastocyanin-like domain containing protein, putative, expressed	Down-regulated	Up-regulated	Up-regulated		Up-regulated
LOC_Os08g37874	2-nitropropane dioxygenase family, putative, expressed	Up-regulated	Up-regulated	Up-regulated	Up-regulated	Up-regulated
LOC_Os08g38600	copine, putative, expressed			Up-regulated	Up-regulated	Up-regulated
LOC_Os08g39730	cytochrome P450, putative, expressed	Up-regulated	Up-regulated	Up-regulated	Up-regulated	Up-regulated
LOC_Os08g40680	glycosyl hydrolase, putative, expressed	Up-regulated		Up-regulated	Up-regulated	Up-regulated
LOC_Os08g40690	glycosyl hydrolase, putative, expressed	Up-regulated		Up-regulated	Up-regulated
LOC_Os08g40940	expressed protein	Down-regulated	Up-regulated	Up-regulated		Up-regulated
LOC_Os08g44340	monodehydroascorbate reductase, putative, expressed	Up-regulated		Up-regulated	Up-regulated	Up-regulated
LOC_Os08g45120	expressed protein	Up-regulated		Up-regulated	Up-regulated
LOC_Os09g03190	expressed protein	Up-regulated		Up-regulated	Up-regulated	Up-regulated
LOC_Os09g04050	dehydrogenase, putative, expressed	Down-regulated	Up-regulated		Down-regulated
LOC_Os09g06560	WD domain, G-beta repeat domain containing protein, expressed	Down-regulated		Down-regulated	Down-regulated
LOC_Os09g10340	cytochrome P450, putative, expressed	Down-regulated	Up-regulated		Down-regulated
LOC_Os09g15670	protein phosphatase 2C, putative, expressed	Up-regulated		Up-regulated	Up-regulated
LOC_Os09g16330	pleiotropic drug resistance protein, putative, expressed			Up-regulated	Up-regulated
LOC_Os09g17152	OsFBX319 - F-box domain containing protein, expressed		Up-regulated		Up-regulated	Up-regulated
LOC_Os09g19710	hypersensitive-induced response protein, putative, expressed	Up-regulated	Down-regulated			Up-regulated
LOC_Os09g20220	glutathione S-transferase, putative, expressed	Up-regulated	Up-regulated	Up-regulated		Up-regulated
LOC_Os09g21180	homeobox associated leucine zipper, putative, expressed	Up-regulated		Up-regulated	Up-regulated
LOC_Os09g21710	AN1-like zinc finger domain containing protein, expressed			Up-regulated	Up-regulated	Up-regulated
LOC_Os09g22000	hydrolase, HAD superfamily, Cof family, putative, expressed		Up-regulated			Up-regulated
LOC_Os09g23530	dehydrogenase, putative, expressed	Down-regulated	Up-regulated	Up-regulated		Up-regulated
LOC_Os09g24620	expressed protein	Down-regulated		Down-regulated	Down-regulated
LOC_Os09g25770	auxin-induced protein 5NG4, putative, expressed	Up-regulated		Up-regulated	Up-regulated
LOC_Os09g27500	cytochrome P450, putative, expressed	Down-regulated	Down-regulated	Down-regulated	Down-regulated	Up-regulated
LOC_Os09g27510	cytochrome P450, putative, expressed	Down-regulated	Down-regulated	Down-regulated	Down-regulated	Up-regulated
LOC_Os09g27940	aspartic proteinase nepenthesin-1 precursor, putative, expressed	Up-regulated		Up-regulated	Down-regulated
LOC_Os09g27990	annexin, putative, expressed	Down-regulated	Down-regulated		Up-regulated	Up-regulated
LOC_Os09g28160	phosphate carrier protein, mitochondrial precursor, putative, expressed	Up-regulated	Up-regulated	Up-regulated		Up-regulated
LOC_Os09g28210	bHelix-loop-helix transcription factor, putative, expressed		Down-regulated		Up-regulated
LOC_Os09g29490	peroxidase precursor, putative, expressed	Down-regulated	Down-regulated		Down-regulated
LOC_Os09g29510	OsWAK80 - OsWAK receptor-like protein kinase, expressed		Up-regulated			Up-regulated
LOC_Os09g30490	EF hand family protein, expressed	Up-regulated		Up-regulated	Up-regulated	Up-regulated
LOC_Os09g31130	citrate transporter, putative, expressed	Up-regulated		Up-regulated		Up-regulated
LOC_Os09g31990	expressed protein			Up-regulated		Up-regulated
LOC_Os09g33680	Os9bglu31 - beta-glucosidase, dhurrinase, similar to G. max hydroxyisourate hydrolase, expressed	Up-regulated	Up-regulated	Up-regulated		Up-regulated
LOC_Os09g34250	UDP-glucoronosyl and UDP-glucosyl transferase domain containing protein, expressed	Up-regulated		Up-regulated	Up-regulated
LOC_Os09g36200	senescence-inducible chloroplast stay-green protein 1, putative, expressed	Up-regulated	Up-regulated		Up-regulated	Up-regulated
LOC_Os09g37976	cupin domain containing protein, expressed	Up-regulated		Up-regulated	Up-regulated
LOC_Os09g38100	phosphate carrier protein, mitochondrial precursor, putative, expressed	Up-regulated		Up-regulated	Down-regulated
LOC_Os09g38320	phytoene synthase, chloroplast precursor, putative, expressed	Up-regulated		Up-regulated	Up-regulated
LOC_Os09g39620	protein kinase family protein, putative, expressed	Up-regulated		Up-regulated	Up-regulated
LOC_Os09g39910	ABC transporter, ATP-binding protein, putative, expressed	Up-regulated		Up-regulated	Up-regulated
LOC_Os10g05130	expressed protein	Down-regulated		Down-regulated	Down-regulated
LOC_Os10g07010	3-ketoacyl-CoA synthase, putative, expressed	Up-regulated	Up-regulated		Up-regulated
LOC_Os10g08319	cytochrome P450, putative, expressed	Down-regulated	Up-regulated		Down-regulated
LOC_Os10g17489	UDP-glucoronosyl and UDP-glucosyl transferase domain containing protein, expressed	Up-regulated	Up-regulated	Up-regulated	Up-regulated	Up-regulated
LOC_Os10g20470	MATE efflux family protein, putative, expressed	Up-regulated	Up-regulated	Up-regulated	Up-regulated
LOC_Os10g22520	cellulase, putative, expressed	Up-regulated		Up-regulated	Up-regulated
LOC_Os10g23050	helix-loop-helix DNA-binding protein, putative, expressed			Up-regulated		Up-regulated
LOC_Os10g23060	expressed protein	Up-regulated	Down-regulated		Up-regulated
LOC_Os10g25210	OsFBX384 - F-box domain containing protein, expressed	Up-regulated		Up-regulated	Up-regulated
LOC_Os10g25230	ZIM domain containing protein, putative, expressed		Up-regulated			Up-regulated
LOC_Os10g25290	ZIM domain containing protein, putative, expressed		Up-regulated			Up-regulated
LOC_Os10g25400	GDSL-like lipase/acylhydrolase, putative, expressed		Up-regulated	Up-regulated	Up-regulated	Up-regulated
LOC_Os10g27980	transmembrane amino acid transporter protein, putative, expressed	Down-regulated	Up-regulated		Down-regulated
LOC_Os10g28000	glutathione reductase, putative, expressed	Up-regulated		Up-regulated	Up-regulated
LOC_Os10g32680	expressed protein	Up-regulated		Up-regulated	Up-regulated
LOC_Os10g32810	beta-amylase, putative, expressed	Up-regulated	Down-regulated		Up-regulated
LOC_Os10g33810	myb-related protein Myb4, putative, expressed		Up-regulated		Up-regulated	Up-regulated
LOC_Os10g35070	alpha-galactosidase precursor, putative, expressed	Up-regulated		Up-regulated	Up-regulated
LOC_Os10g36360	expressed protein	Up-regulated	Down-regulated		Down-regulated
LOC_Os10g36390	monocopper oxidase, putative, expressed	Down-regulated		Down-regulated	Down-regulated
LOC_Os10g38040	lysM domain containing protein, putative, expressed	Up-regulated	Up-regulated	Up-regulated	Up-regulated	Up-regulated
LOC_Os10g38350	glutathione S-transferase, putative, expressed	Up-regulated		Up-regulated		Up-regulated
LOC_Os10g38470	glutathione S-transferase, putative, expressed	Up-regulated		Up-regulated	Up-regulated	Up-regulated
LOC_Os10g38940	fatty acid hydroxylase, putative, expressed	Down-regulated	Down-regulated	Down-regulated	Down-regulated
LOC_Os10g39920	expressed protein	Up-regulated		Up-regulated	Up-regulated
LOC_Os10g40040	expressed protein	Up-regulated		Up-regulated	Up-regulated
LOC_Os11g01570	PMR5, putative, expressed	Down-regulated	Up-regulated		Down-regulated
LOC_Os11g02290	expressed protein	Up-regulated	Down-regulated		Up-regulated
LOC_Os11g02424	LTPL9 - Protease inhibitor/seed storage/LTP family protein precursor, expressed	Down-regulated		Down-regulated	Down-regulated
LOC_Os11g03230	nucleoside-triphosphatase, putative, expressed	Down-regulated	Up-regulated		Down-regulated
LOC_Os11g03300	NAC domain transcription factor, putative, expressed	Up-regulated	Up-regulated		Up-regulated	Up-regulated
LOC_Os11g04104	major facilitator superfamily antiporter, putative, expressed	Up-regulated	Up-regulated	Up-regulated	Up-regulated
LOC_Os11g04720	OsRR10 type-A response regulator, expressed	Down-regulated	Down-regulated	Down-regulated	Down-regulated
LOC_Os11g05170	expressed protein	Up-regulated		Up-regulated	Up-regulated
LOC_Os11g05190	phytosulfokines precursor, putative, expressed	Down-regulated	Up-regulated		Down-regulated
LOC_Os11g05380	cytochrome P450, putative, expressed		Up-regulated	Up-regulated		Up-regulated
LOC_Os11g05470	RCN1 Centroradialis-like1 homogous to TFL1 gene; contains Pfam profile PF01161: Phosphatidylethanolamine-binding protein, expressed	Up-regulated	Up-regulated		Up-regulated
LOC_Os11g05700	ABC transporter family protein, putative, expressed			Up-regulated		Up-regulated
LOC_Os11g06770	ethylene-responsive transcription factor ERF110, putative, expressed	Up-regulated		Up-regulated	Up-regulated	Up-regulated
LOC_Os11g07440	plant neutral invertase domain containing protein, expressed	Down-regulated		Up-regulated		Up-regulated
LOC_Os11g07960	transferase family protein, putative, expressed			Up-regulated	Up-regulated
LOC_Os11g13890	chlorophyll A-B binding protein, putative, expressed	Down-regulated	Down-regulated		Down-regulated	Down-regulated
LOC_Os11g17380	protein kinase domain containing protein, expressed	Down-regulated	Down-regulated	Down-regulated	Down-regulated
LOC_Os11g23080	retrotransposon protein, putative, unclassified, expressed			Up-regulated	Up-regulated	Up-regulated
LOC_Os11g24374	OsSCP55 - Putative Serine Carboxypeptidase homologue, expressed	Down-regulated	Up-regulated		Up-regulated	Up-regulated
LOC_Os11g25700	tropinone reductase, putative, expressed		Up-regulated		Down-regulated
LOC_Os11g29720	cytochrome P450, putative, expressed	Down-regulated	Up-regulated	Down-regulated	Down-regulated
LOC_Os11g29870	WRKY72, expressed		Up-regulated			Up-regulated
LOC_Os11g30360	expressed protein	Down-regulated	Up-regulated			Up-regulated
LOC_Os11g31190	nodulin MtN3 family protein, putative, expressed			Up-regulated	Down-regulated
LOC_Os11g31570	expressed protein	Down-regulated		Down-regulated	Down-regulated	Down-regulated
LOC_Os11g41600	expressed protein	Up-regulated	Up-regulated		Up-regulated
LOC_Os11g42430	transporter family protein, putative, expressed	Down-regulated	Up-regulated	Down-regulated	Up-regulated
LOC_Os11g42960	integral membrane protein TIGR01569 containing protein, expressed	Down-regulated	Up-regulated		Down-regulated
LOC_Os11g43520	OsGrx_C17 - glutaredoxin subgroup III, expressed	Down-regulated	Down-regulated	Down-regulated	Down-regulated
LOC_Os11g45400	glycerol-3-phosphate acyltransferase, putative, expressed		Up-regulated		Up-regulated
LOC_Os11g45740	MYB family transcription factor, putative, expressed	Up-regulated	Up-regulated		Up-regulated	Up-regulated
LOC_Os11g47600	glycosyl hydrolase, putative, expressed	Up-regulated		Up-regulated	Up-regulated
LOC_Os12g05210	expressed protein	Up-regulated		Up-regulated	Up-regulated	Up-regulated
LOC_Os12g06660	actin, putative, expressed	Down-regulated	Down-regulated	Down-regulated	Down-regulated
LOC_Os12g07030	expressed protein	Up-regulated	Up-regulated	Up-regulated	Up-regulated
LOC_Os12g12390	transposon protein, putative, CACTA, En/Spm sub-class, expressed	Down-regulated	Down-regulated	Down-regulated	Down-regulated	Down-regulated
LOC_Os12g16650	Cyclopropane-fatty-acyl-phospholipid synthase, putative, expressed	Down-regulated	Up-regulated		Down-regulated
LOC_Os12g25490	O-methyltransferase, putative, expressed	Down-regulated	Up-regulated		Down-regulated
LOC_Os12g29400	GRAM domain containing protein, expressed	Up-regulated		Up-regulated	Up-regulated	Up-regulated
LOC_Os12g37690	MYB family transcription factor, putative, expressed	Up-regulated	Up-regulated		Up-regulated	Up-regulated
LOC_Os12g37840	boron transporter protein, putative, expressed			Up-regulated	Down-regulated	Down-regulated
LOC_Os12g44020	Ser/Thr protein phosphatase family protein, putative, expressed	Down-regulated	Down-regulated		Down-regulated
LOC_Os12g44190	ATPase 3, putative, expressed	Down-regulated		Up-regulated	Down-regulated
